# Supplementary material for: Dataset of spray deposit distribution in vine canopy for two contrasted performance sprayers during a vegetative cycle associated with crop indicators (LWA and TRV)
Source: Data Brief. 2018 Feb 13;18:415–21. doi: 10.1016/j.dib.2018.02.012 (PMC5995747; doi:10.1016/j.dib.2018.02.012)
Supplement: Supplementary file 2 — Supplementary material [file mmc2.csv]

Date	Num_treatment	Plot name	Vine Variety	Inter-row distance	Stade_phenologique Baggiolini, stagge	Spraying modality	Sampled Tree (position number of the tree in the 15m row section)	TRV	LWA	Height of the tree	Average width of the tree	Number of the compartment in the depth	Height of the compartment	Width of the tree at the considered height	Normalized deposit value on the collector (in ng.dm-� for 1 gram of tracer applied)
28/04/2016	T1	Collection	Marselan	2,5	G	VC 1/4hands	1	473,9	3696,0	46,2	29,2	1	B	30,4	212,7
28/04/2020	T1	Collection	Marselan	2,5	G	VC 1/4hands	1	473,9	3696,0	46,2	29,2	1	A	28,0	375,2
28/04/2016	T1	Collection	Marselan	2,5	G	VC 1/4hands	2	473,9	3696,0	46,2	29,2	1	B	30,4	146,6
28/04/2016	T1	Collection	Marselan	2,5	G	VC 1/4hands	2	473,9	3696,0	46,2	29,2	1	A	28,0	864,4
28/04/2016	T1	Collection	Marselan	2,5	G	VC 1/4hands	3	473,9	3696,0	46,2	29,2	1	B	30,4	214,1
28/04/2016	T1	Collection	Marselan	2,5	G	VC 1/4hands	3	473,9	3696,0	46,2	29,2	1	A	28,0	775,2
28/04/2016	T1	Collection	Marselan	2,5	G	VC 1/4hands	4	473,9	3696,0	46,2	29,2	1	B	30,4	359,3
28/04/2016	T1	Collection	Marselan	2,5	G	VC 1/4hands	4	473,9	3696,0	46,2	29,2	1	A	28,0	818,2
28/04/2016	T1	Collection	Marselan	2,5	G	VC 1/4hands	5	473,9	3696,0	46,2	29,2	1	B	30,4	667,1
28/04/2016	T1	Collection	Marselan	2,5	G	VC 1/4hands	5	473,9	3696,0	46,2	29,2	1	A	28,0	563,4
28/04/2016	T1	Collection	Marselan	2,5	G	VC 1/4hands	6	473,9	3696,0	46,2	29,2	1	B	30,4	341,7
28/04/2016	T1	Collection	Marselan	2,5	G	VC 1/4hands	6	473,9	3696,0	46,2	29,2	1	A	28,0	826,8
28/04/2016	T1	Collection	Marselan	2,5	G	VC 1/4hands	7	473,9	3696,0	46,2	29,2	1	B	30,4	194,6
28/04/2016	T1	Collection	Marselan	2,5	G	VC 1/4hands	7	473,9	3696,0	46,2	29,2	1	A	28,0	446,7
28/04/2016	T1	Collection	Marselan	2,5	G	VC 1/4hands	1	473,9	3696,0	46,2	29,2	2	B	30,4	172,9
28/04/2016	T1	Collection	Marselan	2,5	G	VC 1/4hands	1	473,9	3696,0	46,2	29,2	2	A	28,0	22,2
28/04/2016	T1	Collection	Marselan	2,5	G	VC 1/4hands	2	473,9	3696,0	46,2	29,2	2	B	30,4	254,3
28/04/2016	T1	Collection	Marselan	2,5	G	VC 1/4hands	2	473,9	3696,0	46,2	29,2	2	A	28,0	229,0
28/04/2016	T1	Collection	Marselan	2,5	G	VC 1/4hands	3	473,9	3696,0	46,2	29,2	2	B	30,4	230,8
28/04/2016	T1	Collection	Marselan	2,5	G	VC 1/4hands	3	473,9	3696,0	46,2	29,2	2	A	28,0	143,0
28/04/2016	T1	Collection	Marselan	2,5	G	VC 1/4hands	4	473,9	3696,0	46,2	29,2	2	B	30,4	290,5
28/04/2016	T1	Collection	Marselan	2,5	G	VC 1/4hands	4	473,9	3696,0	46,2	29,2	2	A	28,0	75,1
28/04/2016	T1	Collection	Marselan	2,5	G	VC 1/4hands	5	473,9	3696,0	46,2	29,2	2	B	30,4	506,0
28/04/2016	T1	Collection	Marselan	2,5	G	VC 1/4hands	5	473,9	3696,0	46,2	29,2	2	A	28,0	386,9
28/04/2016	T1	Collection	Marselan	2,5	G	VC 1/4hands	6	473,9	3696,0	46,2	29,2	2	B	30,4	114,0
28/04/2016	T1	Collection	Marselan	2,5	G	VC 1/4hands	6	473,9	3696,0	46,2	29,2	2	A	28,0	253,0
28/04/2016	T1	Collection	Marselan	2,5	G	VC 1/4hands	7	473,9	3696,0	46,2	29,2	2	B	30,4	274,7
28/04/2016	T1	Collection	Marselan	2,5	G	VC 1/4hands	7	473,9	3696,0	46,2	29,2	2	A	28,0	121,3
28/04/2016	T1	Collection	Marselan	2,5	G	TPJ TXA	1	547,5	4048,0	50,6	27,1	1	B	27,4	631,7
28/04/2016	T1	Collection	Marselan	2,5	G	TPJ TXA	1	547,5	4048,0	50,6	27,1	1	A	26,8	311,3
28/04/2016	T1	Collection	Marselan	2,5	G	TPJ TXA	2	547,5	4048,0	50,6	27,1	1	B	27,4	1598,2
28/04/2016	T1	Collection	Marselan	2,5	G	TPJ TXA	2	547,5	4048,0	50,6	27,1	1	A	26,8	712,1
28/04/2016	T1	Collection	Marselan	2,5	G	TPJ TXA	3	547,5	4048,0	50,6	27,1	1	B	27,4	782,8
28/04/2016	T1	Collection	Marselan	2,5	G	TPJ TXA	3	547,5	4048,0	50,6	27,1	1	A	26,8	651,2
28/04/2016	T1	Collection	Marselan	2,5	G	TPJ TXA	4	547,5	4048,0	50,6	27,1	1	B	27,4	407,5
28/04/2016	T1	Collection	Marselan	2,5	G	TPJ TXA	4	547,5	4048,0	50,6	27,1	1	A	26,8	418,3
28/04/2016	T1	Collection	Marselan	2,5	G	TPJ TXA	5	547,5	4048,0	50,6	27,1	1	B	27,4	1352,6
28/04/2016	T1	Collection	Marselan	2,5	G	TPJ TXA	5	547,5	4048,0	50,6	27,1	1	A	26,8	881,1
28/04/2016	T1	Collection	Marselan	2,5	G	TPJ TXA	6	547,5	4048,0	50,6	27,1	1	B	27,4	679,9
28/04/2016	T1	Collection	Marselan	2,5	G	TPJ TXA	6	547,5	4048,0	50,6	27,1	1	A	26,8	439,3
28/04/2016	T1	Collection	Marselan	2,5	G	TPJ TXA	7	547,5	4048,0	50,6	27,1	1	B	27,4	1594,2
28/04/2016	T1	Collection	Marselan	2,5	G	TPJ TXA	7	547,5	4048,0	50,6	27,1	1	A	26,8	496,6
28/04/2016	T1	Collection	Marselan	2,5	G	TPJ TXA	1	547,5	4048,0	50,6	27,1	2	B	27,4	878,5
28/04/2016	T1	Collection	Marselan	2,5	G	TPJ TXA	1	547,5	4048,0	50,6	27,1	2	A	26,8	546,2
28/04/2016	T1	Collection	Marselan	2,5	G	TPJ TXA	2	547,5	4048,0	50,6	27,1	2	B	27,4	270,7
28/04/2016	T1	Collection	Marselan	2,5	G	TPJ TXA	2	547,5	4048,0	50,6	27,1	2	A	26,8	770,5
28/04/2016	T1	Collection	Marselan	2,5	G	TPJ TXA	3	547,5	4048,0	50,6	27,1	2	B	27,4	1291,1
28/04/2016	T1	Collection	Marselan	2,5	G	TPJ TXA	3	547,5	4048,0	50,6	27,1	2	A	26,8	1491,3
28/04/2016	T1	Collection	Marselan	2,5	G	TPJ TXA	4	547,5	4048,0	50,6	27,1	2	B	27,4	551,4
28/04/2016	T1	Collection	Marselan	2,5	G	TPJ TXA	4	547,5	4048,0	50,6	27,1	2	A	26,8	290,8
28/04/2016	T1	Collection	Marselan	2,5	G	TPJ TXA	5	547,5	4048,0	50,6	27,1	2	B	27,4	584,1
28/04/2016	T1	Collection	Marselan	2,5	G	TPJ TXA	5	547,5	4048,0	50,6	27,1	2	A	26,8	884,6
28/04/2016	T1	Collection	Marselan	2,5	G	TPJ TXA	6	547,5	4048,0	50,6	27,1	2	B	27,4	717,8
28/04/2016	T1	Collection	Marselan	2,5	G	TPJ TXA	6	547,5	4048,0	50,6	27,1	2	A	26,8	1025,9
28/04/2016	T1	Collection	Marselan	2,5	G	TPJ TXA	7	547,5	4048,0	50,6	27,1	2	B	27,4	1083,3
28/04/2016	T1	Collection	Marselan	2,5	G	TPJ TXA	7	547,5	4048,0	50,6	27,1	2	A	26,8	924,6
28/04/2016	T1	Faysse H	Chardonnay	2,5	F/G	VC 1/4hands	1-15	328,6	3280,0	41,0	20,4	1	A	20,4	1243,1
28/04/2016	T1	Faysse H	Chardonnay	2,5	F/G	VC 1/4hands	1-15	328,6	3280,0	41,0	20,4	1	A	20,4	457,9
28/04/2016	T1	Faysse H	Chardonnay	2,5	F/G	VC 1/4hands	1-15	328,6	3280,0	41,0	20,4	1	A	20,4	453,6
28/04/2016	T1	Faysse H	Chardonnay	2,5	F/G	VC 1/4hands	1-15	328,6	3280,0	41,0	20,4	1	A	20,4	727,5
28/04/2016	T1	Faysse H	Chardonnay	2,5	F/G	VC 1/4hands	1-15	328,6	3280,0	41,0	20,4	1	A	20,4	439,8
28/04/2016	T1	Faysse H	Chardonnay	2,5	F/G	VC 1/4hands	1-15	328,6	3280,0	41,0	20,4	1	A	20,4	1097,1
28/04/2016	T1	Faysse H	Chardonnay	2,5	F/G	VC 1/4hands	1-15	328,6	3280,0	41,0	20,4	1	A	20,4	385,1
28/04/2016	T1	Faysse H	Chardonnay	2,5	F/G	VC 1/4hands	1-15	328,6	3280,0	41,0	20,4	1	A	20,4	678,4
28/04/2016	T1	Faysse H	Chardonnay	2,5	F/G	VC 1/4hands	1-15	328,6	3280,0	41,0	20,4	1	A	20,4	957,1
28/04/2016	T1	Faysse H	Chardonnay	2,5	F/G	VC 1/4hands	1-15	328,6	3280,0	41,0	20,4	1	A	20,4	807,2
28/04/2016	T1	Faysse H	Chardonnay	2,5	F/G	VC 1/4hands	1-15	328,6	3280,0	41,0	20,4	1	A	20,4	1199,2
28/04/2016	T1	Faysse H	Chardonnay	2,5	F/G	VC 1/4hands	1-15	328,6	3280,0	41,0	20,4	1	A	20,4	1134,6
28/04/2016	T1	Faysse H	Chardonnay	2,5	F/G	VC 1/4hands	1-15	328,6	3280,0	41,0	20,4	1	A	20,4	1050,2
28/04/2016	T1	Faysse H	Chardonnay	2,5	F/G	VC 1/4hands	1-15	328,6	3280,0	41,0	20,4	1	A	20,4	654,3
28/04/2016	T1	Faysse H	Chardonnay	2,5	F/G	VC 1/4hands	1-15	328,6	3280,0	41,0	20,4	1	A	20,4	582,8
28/04/2016	T1	Faysse H	Chardonnay	2,5	F/G	VC 1/4hands	1-15	328,6	3280,0	41,0	20,4	1	A	20,4	347,2
28/04/2016	T1	Faysse H	Chardonnay	2,5	F/G	VC 1/4hands	1-15	328,6	3280,0	41,0	20,4	1	A	20,4	185,7
28/04/2016	T1	Faysse H	Chardonnay	2,5	F/G	VC 1/4hands	1-15	328,6	3280,0	41,0	20,4	1	A	20,4	162,0
28/04/2016	T1	Faysse H	Chardonnay	2,5	F/G	VC 1/4hands	1-15	328,6	3280,0	41,0	20,4	1	A	20,4	375,6
28/04/2016	T1	Faysse H	Chardonnay	2,5	F/G	VC 1/4hands	1-15	328,6	3280,0	41,0	20,4	1	A	20,4	303,7
28/04/2016	T1	Faysse H	Chardonnay	2,5	F/G	VC 1/4hands	1-15	328,6	3280,0	41,0	20,4	1	A	20,4	398,4
28/04/2016	T1	Faysse H	Chardonnay	2,5	F/G	VC 1/4hands	1-15	328,6	3280,0	41,0	20,4	1	A	20,4	209,3
28/04/2016	T1	Faysse H	Chardonnay	2,5	F/G	VC 1/4hands	1-15	328,6	3280,0	41,0	20,4	1	A	20,4	640,9
28/04/2016	T1	Faysse H	Chardonnay	2,5	F/G	VC 1/4hands	1-15	328,6	3280,0	41,0	20,4	1	A	20,4	197,3
28/04/2016	T1	Faysse H	Chardonnay	2,5	F/G	VC 1/4hands	1-15	328,6	3280,0	41,0	20,4	1	A	20,4	217,5
28/04/2016	T1	Faysse H	Chardonnay	2,5	F/G	VC 1/4hands	1-15	328,6	3280,0	41,0	20,4	1	A	20,4	439,8
28/04/2016	T1	Faysse H	Chardonnay	2,5	F/G	VC 1/4hands	1-15	328,6	3280,0	41,0	20,4	1	A	20,4	217,5
28/04/2016	T1	Faysse H	Chardonnay	2,5	F/G	VC 1/4hands	1-15	328,6	3280,0	41,0	20,4	1	A	20,4	227,9
28/04/2016	T1	Faysse H	Chardonnay	2,5	F/G	VC 1/4hands	1-15	328,6	3280,0	41,0	20,4	1	A	20,4	322,6
28/04/2016	T1	Faysse H	Chardonnay	2,5	F/G	VC 1/4hands	1-15	328,6	3280,0	41,0	20,4	1	A	20,4	473,0
28/04/2016	T1	Faysse H	Chardonnay	2,5	F/G	TPJ TXA	1-15	296,9	2704,0	33,8	20,0	1	A	20,0	237,3
28/04/2016	T1	Faysse H	Chardonnay	2,5	F/G	TPJ TXA	1-15	296,9	2704,0	33,8	20,0	1	A	20,0	820,7
28/04/2016	T1	Faysse H	Chardonnay	2,5	F/G	TPJ TXA	1-15	296,9	2704,0	33,8	20,0	1	A	20,0	729,0
28/04/2016	T1	Faysse H	Chardonnay	2,5	F/G	TPJ TXA	1-15	296,9	2704,0	33,8	20,0	1	A	20,0	490,3
28/04/2016	T1	Faysse H	Chardonnay	2,5	F/G	TPJ TXA	1-15	296,9	2704,0	33,8	20,0	1	A	20,0	677,6
28/04/2016	T1	Faysse H	Chardonnay	2,5	F/G	TPJ TXA	1-15	296,9	2704,0	33,8	20,0	1	A	20,0	812,9
28/04/2016	T1	Faysse H	Chardonnay	2,5	F/G	TPJ TXA	1-15	296,9	2704,0	33,8	20,0	1	A	20,0	756,5
28/04/2016	T1	Faysse H	Chardonnay	2,5	F/G	TPJ TXA	1-15	296,9	2704,0	33,8	20,0	1	A	20,0	795,2
28/04/2016	T1	Faysse H	Chardonnay	2,5	F/G	TPJ TXA	1-15	296,9	2704,0	33,8	20,0	1	A	20,0	882,5
28/04/2016	T1	Faysse H	Chardonnay	2,5	F/G	TPJ TXA	1-15	296,9	2704,0	33,8	20,0	1	A	20,0	520,7
28/04/2016	T1	Faysse H	Chardonnay	2,5	F/G	TPJ TXA	1-15	296,9	2704,0	33,8	20,0	1	A	20,0	807,0
28/04/2016	T1	Faysse H	Chardonnay	2,5	F/G	TPJ TXA	1-15	296,9	2704,0	33,8	20,0	1	A	20,0	644,7
28/04/2016	T1	Faysse H	Chardonnay	2,5	F/G	TPJ TXA	1-15	296,9	2704,0	33,8	20,0	1	A	20,0	244,2
28/04/2016	T1	Faysse H	Chardonnay	2,5	F/G	TPJ TXA	1-15	296,9	2704,0	33,8	20,0	1	A	20,0	381,4
28/04/2016	T1	Faysse H	Chardonnay	2,5	F/G	TPJ TXA	1-15	296,9	2704,0	33,8	20,0	1	A	20,0	870,2
28/04/2016	T1	Faysse H	Chardonnay	2,5	F/G	TPJ TXA	1-15	296,9	2704,0	33,8	20,0	1	A	20,0	813,4
28/04/2016	T1	Faysse H	Chardonnay	2,5	F/G	TPJ TXA	1-15	296,9	2704,0	33,8	20,0	1	A	20,0	848,7
28/04/2016	T1	Faysse H	Chardonnay	2,5	F/G	TPJ TXA	1-15	296,9	2704,0	33,8	20,0	1	A	20,0	931,0
28/04/2016	T1	Faysse H	Chardonnay	2,5	F/G	TPJ TXA	1-15	296,9	2704,0	33,8	20,0	1	A	20,0	809,4
28/04/2016	T1	Faysse H	Chardonnay	2,5	F/G	TPJ TXA	1-15	296,9	2704,0	33,8	20,0	1	A	20,0	420,7
28/04/2016	T1	Faysse H	Chardonnay	2,5	F/G	TPJ TXA	1-15	296,9	2704,0	33,8	20,0	1	A	20,0	413,3
28/04/2016	T1	Faysse H	Chardonnay	2,5	F/G	TPJ TXA	1-15	296,9	2704,0	33,8	20,0	1	A	20,0	903,6
28/04/2016	T1	Faysse H	Chardonnay	2,5	F/G	TPJ TXA	1-15	296,9	2704,0	33,8	20,0	1	A	20,0	2059,2
28/04/2016	T1	Faysse H	Chardonnay	2,5	F/G	TPJ TXA	1-15	296,9	2704,0	33,8	20,0	1	A	20,0	796,2
28/04/2016	T1	Faysse H	Chardonnay	2,5	F/G	TPJ TXA	1-15	296,9	2704,0	33,8	20,0	1	A	20,0	1205,1
28/04/2016	T1	Faysse H	Chardonnay	2,5	F/G	TPJ TXA	1-15	296,9	2704,0	33,8	20,0	1	A	20,0	674,1
28/04/2016	T1	Faysse H	Chardonnay	2,5	F/G	TPJ TXA	1-15	296,9	2704,0	33,8	20,0	1	A	20,0	92,7
28/04/2016	T1	Faysse H	Chardonnay	2,5	F/G	TPJ TXA	1-15	296,9	2704,0	33,8	20,0	1	A	20,0	1757,6
28/04/2016	T1	Faysse H	Chardonnay	2,5	F/G	TPJ TXA	1-15	296,9	2704,0	33,8	20,0	1	A	20,0	801,6
28/04/2016	T1	Faysse H	Chardonnay	2,5	F/G	TPJ TXA	1-15	296,9	2704,0	33,8	20,0	1	A	20,0	461,8
28/04/2016	T1	Faysse H	Chardonnay	2,5	F/G	TPJ IDK	1-15	NC	NC	NC	NC	1	A	NC	457,0
28/04/2016	T1	Franq CA	Cabernet	2,5	E/F	VC 1/4hands	1-15	197,0	1792,0	22,4	20,6	1	A	20,6	776,9
28/04/2016	T1	Franq CA	Cabernet	2,5	E/F	VC 1/4hands	1-15	197,0	1792,0	22,4	20,6	1	A	20,6	1007,6
28/04/2016	T1	Franq CA	Cabernet	2,5	E/F	VC 1/4hands	1-15	197,0	1792,0	22,4	20,6	1	A	20,6	720,2
28/04/2016	T1	Franq CA	Cabernet	2,5	E/F	VC 1/4hands	1-15	197,0	1792,0	22,4	20,6	1	A	20,6	1061,6
28/04/2016	T1	Franq CA	Cabernet	2,5	E/F	VC 1/4hands	1-15	197,0	1792,0	22,4	20,6	1	A	20,6	547,0
28/04/2016	T1	Franq CA	Cabernet	2,5	E/F	VC 1/4hands	1-15	197,0	1792,0	22,4	20,6	1	A	20,6	705,3
28/04/2016	T1	Franq CA	Cabernet	2,5	E/F	VC 1/4hands	1-15	197,0	1792,0	22,4	20,6	1	A	20,6	812,4
28/04/2016	T1	Franq CA	Cabernet	2,5	E/F	VC 1/4hands	1-15	197,0	1792,0	22,4	20,6	1	A	20,6	693,2
28/04/2016	T1	Franq CA	Cabernet	2,5	E/F	VC 1/4hands	1-15	197,0	1792,0	22,4	20,6	1	A	20,6	635,6
28/04/2016	T1	Franq CA	Cabernet	2,5	E/F	VC 1/4hands	1-15	197,0	1792,0	22,4	20,6	1	A	20,6	820,5
28/04/2016	T1	Franq CA	Cabernet	2,5	E/F	VC 1/4hands	1-15	197,0	1792,0	22,4	20,6	1	A	20,6	1408,9
28/04/2016	T1	Franq CA	Cabernet	2,5	E/F	VC 1/4hands	1-15	197,0	1792,0	22,4	20,6	1	A	20,6	957,2
28/04/2016	T1	Franq CA	Cabernet	2,5	E/F	VC 1/4hands	1-15	197,0	1792,0	22,4	20,6	1	A	20,6	807,9
28/04/2016	T1	Franq CA	Cabernet	2,5	E/F	VC 1/4hands	1-15	197,0	1792,0	22,4	20,6	1	A	20,6	716,6
28/04/2016	T1	Franq CA	Cabernet	2,5	E/F	VC 1/4hands	1-15	197,0	1792,0	22,4	20,6	1	A	20,6	518,7
28/04/2016	T1	Franq CA	Cabernet	2,5	E/F	VC 1/4hands	1-15	197,0	1792,0	22,4	20,6	1	A	20,6	191,2
28/04/2016	T1	Franq CA	Cabernet	2,5	E/F	VC 1/4hands	1-15	197,0	1792,0	22,4	20,6	1	A	20,6	226,7
28/04/2016	T1	Franq CA	Cabernet	2,5	E/F	VC 1/4hands	1-15	197,0	1792,0	22,4	20,6	1	A	20,6	273,5
28/04/2016	T1	Franq CA	Cabernet	2,5	E/F	VC 1/4hands	1-15	197,0	1792,0	22,4	20,6	1	A	20,6	240,7
28/04/2016	T1	Franq CA	Cabernet	2,5	E/F	VC 1/4hands	1-15	197,0	1792,0	22,4	20,6	1	A	20,6	266,3
28/04/2016	T1	Franq CA	Cabernet	2,5	E/F	VC 1/4hands	1-15	197,0	1792,0	22,4	20,6	1	A	20,6	139,9
28/04/2016	T1	Franq CA	Cabernet	2,5	E/F	VC 1/4hands	1-15	197,0	1792,0	22,4	20,6	1	A	20,6	379,2
28/04/2016	T1	Franq CA	Cabernet	2,5	E/F	VC 1/4hands	1-15	197,0	1792,0	22,4	20,6	1	A	20,6	399,5
28/04/2016	T1	Franq CA	Cabernet	2,5	E/F	VC 1/4hands	1-15	197,0	1792,0	22,4	20,6	1	A	20,6	317,6
28/04/2016	T1	Franq CA	Cabernet	2,5	E/F	VC 1/4hands	1-15	197,0	1792,0	22,4	20,6	1	A	20,6	170,0
28/04/2016	T1	Franq CA	Cabernet	2,5	E/F	VC 1/4hands	1-15	197,0	1792,0	22,4	20,6	1	A	20,6	92,2
28/04/2016	T1	Franq CA	Cabernet	2,5	E/F	VC 1/4hands	1-15	197,0	1792,0	22,4	20,6	1	A	20,6	150,2
28/04/2016	T1	Franq CA	Cabernet	2,5	E/F	VC 1/4hands	1-15	197,0	1792,0	22,4	20,6	1	A	20,6	265,9
28/04/2016	T1	Franq CA	Cabernet	2,5	E/F	VC 1/4hands	1-15	197,0	1792,0	22,4	20,6	1	A	20,6	133,2
28/04/2016	T1	Franq CA	Cabernet	2,5	E/F	VC 1/4hands	1-15	197,0	1792,0	22,4	20,6	1	A	20,6	304,5
28/04/2016	T1	Franq CA	Cabernet	2,5	E/F	TPJ TXA	1-15	82,8	1360,0	17,0	11,8	1	A	11,8	2899,1
28/04/2016	T1	Franq CA	Cabernet	2,5	E/F	TPJ TXA	1-15	82,8	1360,0	17,0	11,8	1	A	11,8	1629,2
28/04/2016	T1	Franq CA	Cabernet	2,5	E/F	TPJ TXA	1-15	82,8	1360,0	17,0	11,8	1	A	11,8	710,6
28/04/2016	T1	Franq CA	Cabernet	2,5	E/F	TPJ TXA	1-15	82,8	1360,0	17,0	11,8	1	A	11,8	3398,5
28/04/2016	T1	Franq CA	Cabernet	2,5	E/F	TPJ TXA	1-15	82,8	1360,0	17,0	11,8	1	A	11,8	2020,0
28/04/2016	T1	Franq CA	Cabernet	2,5	E/F	TPJ TXA	1-15	82,8	1360,0	17,0	11,8	1	A	11,8	1705,4
28/04/2016	T1	Franq CA	Cabernet	2,5	E/F	TPJ TXA	1-15	82,8	1360,0	17,0	11,8	1	A	11,8	2941,7
28/04/2016	T1	Franq CA	Cabernet	2,5	E/F	TPJ TXA	1-15	82,8	1360,0	17,0	11,8	1	A	11,8	795,8
28/04/2016	T1	Franq CA	Cabernet	2,5	E/F	TPJ TXA	1-15	82,8	1360,0	17,0	11,8	1	A	11,8	1455,6
28/04/2016	T1	Franq CA	Cabernet	2,5	E/F	TPJ TXA	1-15	82,8	1360,0	17,0	11,8	1	A	11,8	2710,3
28/04/2016	T1	Franq CA	Cabernet	2,5	E/F	TPJ TXA	1-15	82,8	1360,0	17,0	11,8	1	A	11,8	1848,5
28/04/2016	T1	Franq CA	Cabernet	2,5	E/F	TPJ TXA	1-15	82,8	1360,0	17,0	11,8	1	A	11,8	1431,3
28/04/2016	T1	Franq CA	Cabernet	2,5	E/F	TPJ TXA	1-15	82,8	1360,0	17,0	11,8	1	A	11,8	1351,1
28/04/2016	T1	Franq CA	Cabernet	2,5	E/F	TPJ TXA	1-15	82,8	1360,0	17,0	11,8	1	A	11,8	2133,7
28/04/2016	T1	Franq CA	Cabernet	2,5	E/F	TPJ TXA	1-15	82,8	1360,0	17,0	11,8	1	A	11,8	2960,0
28/04/2016	T1	Franq CA	Cabernet	2,5	E/F	TPJ TXA	1-15	82,8	1360,0	17,0	11,8	1	A	11,8	1455,6
28/04/2016	T1	Franq CA	Cabernet	2,5	E/F	TPJ TXA	1-15	82,8	1360,0	17,0	11,8	1	A	11,8	1787,6
28/04/2016	T1	Franq CA	Cabernet	2,5	E/F	TPJ TXA	1-15	82,8	1360,0	17,0	11,8	1	A	11,8	2487,0
28/04/2016	T1	Franq CA	Cabernet	2,5	E/F	TPJ TXA	1-15	82,8	1360,0	17,0	11,8	1	A	11,8	1802,8
28/04/2016	T1	Franq CA	Cabernet	2,5	E/F	TPJ TXA	1-15	82,8	1360,0	17,0	11,8	1	A	11,8	1806,9
28/04/2016	T1	Franq CA	Cabernet	2,5	E/F	TPJ TXA	1-15	82,8	1360,0	17,0	11,8	1	A	11,8	747,1
28/04/2016	T1	Franq CA	Cabernet	2,5	E/F	TPJ TXA	1-15	82,8	1360,0	17,0	11,8	1	A	11,8	2158,1
28/04/2016	T1	Franq CA	Cabernet	2,5	E/F	TPJ TXA	1-15	82,8	1360,0	17,0	11,8	1	A	11,8	2519,5
28/04/2016	T1	Franq CA	Cabernet	2,5	E/F	TPJ TXA	1-15	82,8	1360,0	17,0	11,8	1	A	11,8	1720,6
28/04/2016	T1	Franq CA	Cabernet	2,5	E/F	TPJ TXA	1-15	82,8	1360,0	17,0	11,8	1	A	11,8	1883,0
28/04/2016	T1	Franq CA	Cabernet	2,5	E/F	TPJ TXA	1-15	82,8	1360,0	17,0	11,8	1	A	11,8	1889,1
28/04/2016	T1	Franq CA	Cabernet	2,5	E/F	TPJ TXA	1-15	82,8	1360,0	17,0	11,8	1	A	11,8	2139,8
28/04/2016	T1	Franq CA	Cabernet	2,5	E/F	TPJ TXA	1-15	82,8	1360,0	17,0	11,8	1	A	11,8	2584,4
28/04/2016	T1	Franq CA	Cabernet	2,5	E/F	TPJ TXA	1-15	82,8	1360,0	17,0	11,8	1	A	11,8	1867,8
28/04/2016	T1	Franq CA	Cabernet	2,5	E/F	TPJ TXA	1-15	82,8	1360,0	17,0	11,8	1	A	11,8	1796,7
28/04/2016	T1	Petit Verdot	Petit Verdot	2,5	F/G	VC 1/4hands	1-15	386,2	2680,0	33,5	29,5	1	A	29,5	721,9
28/04/2016	T1	Petit Verdot	Petit Verdot	2,5	F/G	VC 1/4hands	1-15	386,2	2680,0	33,5	29,5	1	A	29,5	795,2
28/04/2016	T1	Petit Verdot	Petit Verdot	2,5	F/G	VC 1/4hands	1-15	386,2	2680,0	33,5	29,5	1	A	29,5	559,7
28/04/2016	T1	Petit Verdot	Petit Verdot	2,5	F/G	VC 1/4hands	1-15	386,2	2680,0	33,5	29,5	1	A	29,5	620,4
28/04/2016	T1	Petit Verdot	Petit Verdot	2,5	F/G	VC 1/4hands	1-15	386,2	2680,0	33,5	29,5	1	A	29,5	431,6
28/04/2016	T1	Petit Verdot	Petit Verdot	2,5	F/G	VC 1/4hands	1-15	386,2	2680,0	33,5	29,5	1	A	29,5	432,9
28/04/2016	T1	Petit Verdot	Petit Verdot	2,5	F/G	VC 1/4hands	1-15	386,2	2680,0	33,5	29,5	1	A	29,5	496,3
28/04/2016	T1	Petit Verdot	Petit Verdot	2,5	F/G	VC 1/4hands	1-15	386,2	2680,0	33,5	29,5	1	A	29,5	458,8
28/04/2016	T1	Petit Verdot	Petit Verdot	2,5	F/G	VC 1/4hands	1-15	386,2	2680,0	33,5	29,5	1	A	29,5	1012,6
28/04/2016	T1	Petit Verdot	Petit Verdot	2,5	F/G	VC 1/4hands	1-15	386,2	2680,0	33,5	29,5	1	A	29,5	307,0
28/04/2016	T1	Petit Verdot	Petit Verdot	2,5	F/G	VC 1/4hands	1-15	386,2	2680,0	33,5	29,5	1	A	29,5	447,6
28/04/2016	T1	Petit Verdot	Petit Verdot	2,5	F/G	VC 1/4hands	1-15	386,2	2680,0	33,5	29,5	1	A	29,5	502,7
28/04/2016	T1	Petit Verdot	Petit Verdot	2,5	F/G	VC 1/4hands	1-15	386,2	2680,0	33,5	29,5	1	A	29,5	856,8
28/04/2016	T1	Petit Verdot	Petit Verdot	2,5	F/G	VC 1/4hands	1-15	386,2	2680,0	33,5	29,5	1	A	29,5	781,7
28/04/2016	T1	Petit Verdot	Petit Verdot	2,5	F/G	VC 1/4hands	1-15	386,2	2680,0	33,5	29,5	1	A	29,5	387,7
28/04/2016	T1	Petit Verdot	Petit Verdot	2,5	F/G	VC 1/4hands	1-15	386,2	2680,0	33,5	29,5	1	A	29,5	256,3
28/04/2016	T1	Petit Verdot	Petit Verdot	2,5	F/G	VC 1/4hands	1-15	386,2	2680,0	33,5	29,5	1	A	29,5	340,6
28/04/2016	T1	Petit Verdot	Petit Verdot	2,5	F/G	VC 1/4hands	1-15	386,2	2680,0	33,5	29,5	1	A	29,5	207,9
28/04/2016	T1	Petit Verdot	Petit Verdot	2,5	F/G	VC 1/4hands	1-15	386,2	2680,0	33,5	29,5	1	A	29,5	331,0
28/04/2016	T1	Petit Verdot	Petit Verdot	2,5	F/G	VC 1/4hands	1-15	386,2	2680,0	33,5	29,5	1	A	29,5	331,5
28/04/2016	T1	Petit Verdot	Petit Verdot	2,5	F/G	VC 1/4hands	1-15	386,2	2680,0	33,5	29,5	1	A	29,5	63,9
28/04/2016	T1	Petit Verdot	Petit Verdot	2,5	F/G	VC 1/4hands	1-15	386,2	2680,0	33,5	29,5	1	A	29,5	454,2
28/04/2016	T1	Petit Verdot	Petit Verdot	2,5	F/G	VC 1/4hands	1-15	386,2	2680,0	33,5	29,5	1	A	29,5	243,6
28/04/2016	T1	Petit Verdot	Petit Verdot	2,5	F/G	VC 1/4hands	1-15	386,2	2680,0	33,5	29,5	1	A	29,5	120,0
28/04/2016	T1	Petit Verdot	Petit Verdot	2,5	F/G	VC 1/4hands	1-15	386,2	2680,0	33,5	29,5	1	A	29,5	439,3
28/04/2016	T1	Petit Verdot	Petit Verdot	2,5	F/G	VC 1/4hands	1-15	386,2	2680,0	33,5	29,5	1	A	29,5	136,3
28/04/2016	T1	Petit Verdot	Petit Verdot	2,5	F/G	VC 1/4hands	1-15	386,2	2680,0	33,5	29,5	1	A	29,5	186,1
28/04/2016	T1	Petit Verdot	Petit Verdot	2,5	F/G	VC 1/4hands	1-15	386,2	2680,0	33,5	29,5	1	A	29,5	139,9
28/04/2016	T1	Petit Verdot	Petit Verdot	2,5	F/G	VC 1/4hands	1-15	386,2	2680,0	33,5	29,5	1	A	29,5	120,9
28/04/2016	T1	Petit Verdot	Petit Verdot	2,5	F/G	VC 1/4hands	1-15	386,2	2680,0	33,5	29,5	1	A	29,5	114,6
28/04/2016	T1	Petit Verdot	Petit Verdot	2,5	F/G	TPJ TXA	1-15	400,4	2640,0	33,0	32,5	1	A	32,5	452,9
28/04/2016	T1	Petit Verdot	Petit Verdot	2,5	F/G	TPJ TXA	1-15	400,4	2640,0	33,0	32,5	1	A	32,5	1485,5
28/04/2016	T1	Petit Verdot	Petit Verdot	2,5	F/G	TPJ TXA	1-15	400,4	2640,0	33,0	32,5	1	A	32,5	588,3
28/04/2016	T1	Petit Verdot	Petit Verdot	2,5	F/G	TPJ TXA	1-15	400,4	2640,0	33,0	32,5	1	A	32,5	612,7
28/04/2016	T1	Petit Verdot	Petit Verdot	2,5	F/G	TPJ TXA	1-15	400,4	2640,0	33,0	32,5	1	A	32,5	931,3
28/04/2016	T1	Petit Verdot	Petit Verdot	2,5	F/G	TPJ TXA	1-15	400,4	2640,0	33,0	32,5	1	A	32,5	629,0
28/04/2016	T1	Petit Verdot	Petit Verdot	2,5	F/G	TPJ TXA	1-15	400,4	2640,0	33,0	32,5	1	A	32,5	1199,4
28/04/2016	T1	Petit Verdot	Petit Verdot	2,5	F/G	TPJ TXA	1-15	400,4	2640,0	33,0	32,5	1	A	32,5	467,5
28/04/2016	T1	Petit Verdot	Petit Verdot	2,5	F/G	TPJ TXA	1-15	400,4	2640,0	33,0	32,5	1	A	32,5	828,9
28/04/2016	T1	Petit Verdot	Petit Verdot	2,5	F/G	TPJ TXA	1-15	400,4	2640,0	33,0	32,5	1	A	32,5	469,2
28/04/2016	T1	Petit Verdot	Petit Verdot	2,5	F/G	TPJ TXA	1-15	400,4	2640,0	33,0	32,5	1	A	32,5	650,1
28/04/2016	T1	Petit Verdot	Petit Verdot	2,5	F/G	TPJ TXA	1-15	400,4	2640,0	33,0	32,5	1	A	32,5	307,7
28/04/2016	T1	Petit Verdot	Petit Verdot	2,5	F/G	TPJ TXA	1-15	400,4	2640,0	33,0	32,5	1	A	32,5	692,9
28/04/2016	T1	Petit Verdot	Petit Verdot	2,5	F/G	TPJ TXA	1-15	400,4	2640,0	33,0	32,5	1	A	32,5	597,5
28/04/2016	T1	Petit Verdot	Petit Verdot	2,5	F/G	TPJ TXA	1-15	400,4	2640,0	33,0	32,5	1	A	32,5	1340,3
28/04/2016	T1	Petit Verdot	Petit Verdot	2,5	F/G	TPJ TXA	1-15	400,4	2640,0	33,0	32,5	1	A	32,5	323,4
28/04/2016	T1	Petit Verdot	Petit Verdot	2,5	F/G	TPJ TXA	1-15	400,4	2640,0	33,0	32,5	1	A	32,5	847,8
28/04/2016	T1	Petit Verdot	Petit Verdot	2,5	F/G	TPJ TXA	1-15	400,4	2640,0	33,0	32,5	1	A	32,5	1706,5
28/04/2016	T1	Petit Verdot	Petit Verdot	2,5	F/G	TPJ TXA	1-15	400,4	2640,0	33,0	32,5	1	A	32,5	928,6
28/04/2016	T1	Petit Verdot	Petit Verdot	2,5	F/G	TPJ TXA	1-15	400,4	2640,0	33,0	32,5	1	A	32,5	639,8
28/04/2016	T1	Petit Verdot	Petit Verdot	2,5	F/G	TPJ TXA	1-15	400,4	2640,0	33,0	32,5	1	A	32,5	827,8
28/04/2016	T1	Petit Verdot	Petit Verdot	2,5	F/G	TPJ TXA	1-15	400,4	2640,0	33,0	32,5	1	A	32,5	548,3
28/04/2016	T1	Petit Verdot	Petit Verdot	2,5	F/G	TPJ TXA	1-15	400,4	2640,0	33,0	32,5	1	A	32,5	905,8
28/04/2016	T1	Petit Verdot	Petit Verdot	2,5	F/G	TPJ TXA	1-15	400,4	2640,0	33,0	32,5	1	A	32,5	703,7
28/04/2016	T1	Petit Verdot	Petit Verdot	2,5	F/G	TPJ TXA	1-15	400,4	2640,0	33,0	32,5	1	A	32,5	880,3
28/04/2016	T1	Petit Verdot	Petit Verdot	2,5	F/G	TPJ TXA	1-15	400,4	2640,0	33,0	32,5	1	A	32,5	1011,4
28/04/2016	T1	Petit Verdot	Petit Verdot	2,5	F/G	TPJ TXA	1-15	400,4	2640,0	33,0	32,5	1	A	32,5	803,4
28/04/2016	T1	Petit Verdot	Petit Verdot	2,5	F/G	TPJ TXA	1-15	400,4	2640,0	33,0	32,5	1	A	32,5	478,4
28/04/2016	T1	Petit Verdot	Petit Verdot	2,5	F/G	TPJ TXA	1-15	400,4	2640,0	33,0	32,5	1	A	32,5	1192,9
28/04/2016	T1	Petit Verdot	Petit Verdot	2,5	F/G	TPJ TXA	1-15	400,4	2640,0	33,0	32,5	1	A	32,5	1456,2
28/04/2016	T1	Le Mas	Carignan	3	G	VC 1/4hands	1-15	175,5	1880,0	28,2	17,4	1	A	17,4	718,7
28/04/2016	T1	Le Mas	Carignan	3	G	VC 1/4hands	1-15	175,5	1880,0	28,2	17,4	1	A	17,4	1053,0
28/04/2016	T1	Le Mas	Carignan	3	G	VC 1/4hands	1-15	175,5	1880,0	28,2	17,4	1	A	17,4	917,5
28/04/2016	T1	Le Mas	Carignan	3	G	VC 1/4hands	1-15	175,5	1880,0	28,2	17,4	1	A	17,4	1501,3
28/04/2016	T1	Le Mas	Carignan	3	G	VC 1/4hands	1-15	175,5	1880,0	28,2	17,4	1	A	17,4	886,9
28/04/2016	T1	Le Mas	Carignan	3	G	VC 1/4hands	1-15	175,5	1880,0	28,2	17,4	1	A	17,4	661,4
28/04/2016	T1	Le Mas	Carignan	3	G	VC 1/4hands	1-15	175,5	1880,0	28,2	17,4	1	A	17,4	1177,5
28/04/2016	T1	Le Mas	Carignan	3	G	VC 1/4hands	1-15	175,5	1880,0	28,2	17,4	1	A	17,4	1342,3
28/04/2016	T1	Le Mas	Carignan	3	G	VC 1/4hands	1-15	175,5	1880,0	28,2	17,4	1	A	17,4	426,2
28/04/2016	T1	Le Mas	Carignan	3	G	VC 1/4hands	1-15	175,5	1880,0	28,2	17,4	1	A	17,4	900,5
28/04/2016	T1	Le Mas	Carignan	3	G	VC 1/4hands	1-15	175,5	1880,0	28,2	17,4	1	A	17,4	1048,5
28/04/2016	T1	Le Mas	Carignan	3	G	VC 1/4hands	1-15	175,5	1880,0	28,2	17,4	1	A	17,4	719,4
28/04/2016	T1	Le Mas	Carignan	3	G	VC 1/4hands	1-15	175,5	1880,0	28,2	17,4	1	A	17,4	1053,7
28/04/2016	T1	Le Mas	Carignan	3	G	VC 1/4hands	1-15	175,5	1880,0	28,2	17,4	1	A	17,4	956,6
28/04/2016	T1	Le Mas	Carignan	3	G	VC 1/4hands	1-15	175,5	1880,0	28,2	17,4	1	A	17,4	349,3
28/04/2016	T1	Le Mas	Carignan	3	G	VC 1/4hands	1-15	175,5	1880,0	28,2	17,4	1	A	17,4	342,1
28/04/2016	T1	Le Mas	Carignan	3	G	VC 1/4hands	1-15	175,5	1880,0	28,2	17,4	1	A	17,4	673,1
28/04/2016	T1	Le Mas	Carignan	3	G	VC 1/4hands	1-15	175,5	1880,0	28,2	17,4	1	A	17,4	303,0
28/04/2016	T1	Le Mas	Carignan	3	G	VC 1/4hands	1-15	175,5	1880,0	28,2	17,4	1	A	17,4	328,4
28/04/2016	T1	Le Mas	Carignan	3	G	VC 1/4hands	1-15	175,5	1880,0	28,2	17,4	1	A	17,4	474,4
28/04/2016	T1	Le Mas	Carignan	3	G	VC 1/4hands	1-15	175,5	1880,0	28,2	17,4	1	A	17,4	295,8
28/04/2016	T1	Le Mas	Carignan	3	G	VC 1/4hands	1-15	175,5	1880,0	28,2	17,4	1	A	17,4	275,6
28/04/2016	T1	Le Mas	Carignan	3	G	VC 1/4hands	1-15	175,5	1880,0	28,2	17,4	1	A	17,4	82,8
28/04/2016	T1	Le Mas	Carignan	3	G	VC 1/4hands	1-15	175,5	1880,0	28,2	17,4	1	A	17,4	224,8
28/04/2016	T1	Le Mas	Carignan	3	G	VC 1/4hands	1-15	175,5	1880,0	28,2	17,4	1	A	17,4	103,0
28/04/2016	T1	Le Mas	Carignan	3	G	VC 1/4hands	1-15	175,5	1880,0	28,2	17,4	1	A	17,4	309,5
28/04/2016	T1	Le Mas	Carignan	3	G	VC 1/4hands	1-15	175,5	1880,0	28,2	17,4	1	A	17,4	884,9
28/04/2016	T1	Le Mas	Carignan	3	G	VC 1/4hands	1-15	175,5	1880,0	28,2	17,4	1	A	17,4	203,3
28/04/2016	T1	Le Mas	Carignan	3	G	VC 1/4hands	1-15	175,5	1880,0	28,2	17,4	1	A	17,4	233,3
28/04/2016	T1	Le Mas	Carignan	3	G	VC 1/4hands	1-15	175,5	1880,0	28,2	17,4	1	A	17,4	582,5
28/04/2016	T1	Le Mas	Carignan	3	G	TPJ TXA	1-15	297,8	2320,0	34,8	26,8	1	A	26,8	368,5
28/04/2016	T1	Le Mas	Carignan	3	G	TPJ TXA	1-15	297,8	2320,0	34,8	26,8	1	A	26,8	826,7
28/04/2016	T1	Le Mas	Carignan	3	G	TPJ TXA	1-15	297,8	2320,0	34,8	26,8	1	A	26,8	703,5
28/04/2016	T1	Le Mas	Carignan	3	G	TPJ TXA	1-15	297,8	2320,0	34,8	26,8	1	A	26,8	881,1
28/04/2016	T1	Le Mas	Carignan	3	G	TPJ TXA	1-15	297,8	2320,0	34,8	26,8	1	A	26,8	1041,4
28/04/2016	T1	Le Mas	Carignan	3	G	TPJ TXA	1-15	297,8	2320,0	34,8	26,8	1	A	26,8	741,1
28/04/2016	T1	Le Mas	Carignan	3	G	TPJ TXA	1-15	297,8	2320,0	34,8	26,8	1	A	26,8	1021,1
28/04/2016	T1	Le Mas	Carignan	3	G	TPJ TXA	1-15	297,8	2320,0	34,8	26,8	1	A	26,8	984,1
28/04/2016	T1	Le Mas	Carignan	3	G	TPJ TXA	1-15	297,8	2320,0	34,8	26,8	1	A	26,8	746,3
28/04/2016	T1	Le Mas	Carignan	3	G	TPJ TXA	1-15	297,8	2320,0	34,8	26,8	1	A	26,8	259,2
28/04/2016	T1	Le Mas	Carignan	3	G	TPJ TXA	1-15	297,8	2320,0	34,8	26,8	1	A	26,8	566,4
28/04/2016	T1	Le Mas	Carignan	3	G	TPJ TXA	1-15	297,8	2320,0	34,8	26,8	1	A	26,8	119,8
28/04/2016	T1	Le Mas	Carignan	3	G	TPJ TXA	1-15	297,8	2320,0	34,8	26,8	1	A	26,8	387,6
28/04/2016	T1	Le Mas	Carignan	3	G	TPJ TXA	1-15	297,8	2320,0	34,8	26,8	1	A	26,8	750,9
28/04/2016	T1	Le Mas	Carignan	3	G	TPJ TXA	1-15	297,8	2320,0	34,8	26,8	1	A	26,8	207,7
28/04/2016	T1	Le Mas	Carignan	3	G	TPJ TXA	1-15	297,8	2320,0	34,8	26,8	1	A	26,8	695,4
28/04/2016	T1	Le Mas	Carignan	3	G	TPJ TXA	1-15	297,8	2320,0	34,8	26,8	1	A	26,8	1018,8
28/04/2016	T1	Le Mas	Carignan	3	G	TPJ TXA	1-15	297,8	2320,0	34,8	26,8	1	A	26,8	2367,4
28/04/2016	T1	Le Mas	Carignan	3	G	TPJ TXA	1-15	297,8	2320,0	34,8	26,8	1	A	26,8	617,9
28/04/2016	T1	Le Mas	Carignan	3	G	TPJ TXA	1-15	297,8	2320,0	34,8	26,8	1	A	26,8	896,7
28/04/2016	T1	Le Mas	Carignan	3	G	TPJ TXA	1-15	297,8	2320,0	34,8	26,8	1	A	26,8	1046,0
28/04/2016	T1	Le Mas	Carignan	3	G	TPJ TXA	1-15	297,8	2320,0	34,8	26,8	1	A	26,8	1015,9
28/04/2016	T1	Le Mas	Carignan	3	G	TPJ TXA	1-15	297,8	2320,0	34,8	26,8	1	A	26,8	713,9
28/04/2016	T1	Le Mas	Carignan	3	G	TPJ TXA	1-15	297,8	2320,0	34,8	26,8	1	A	26,8	1577,7
28/04/2016	T1	Le Mas	Carignan	3	G	TPJ TXA	1-15	297,8	2320,0	34,8	26,8	1	A	26,8	1558,6
28/04/2016	T1	Le Mas	Carignan	3	G	TPJ TXA	1-15	297,8	2320,0	34,8	26,8	1	A	26,8	1556,8
28/04/2016	T1	Le Mas	Carignan	3	G	TPJ TXA	1-15	297,8	2320,0	34,8	26,8	1	A	26,8	708,7
28/04/2016	T1	Le Mas	Carignan	3	G	TPJ TXA	1-15	297,8	2320,0	34,8	26,8	1	A	26,8	609,8
28/04/2016	T1	Le Mas	Carignan	3	G	TPJ TXA	1-15	297,8	2320,0	34,8	26,8	1	A	26,8	509,7
28/04/2016	T1	Le Mas	Carignan	3	G	TPJ TXA	1-15	297,8	2320,0	34,8	26,8	1	A	26,8	613,8
25/05/2016	T2	Collection	Marselan	2,5	H	TPJ TXA	1	2096,2	8780,0	94,7	47,8	1	F	35,5	89,8
25/05/2016	T2	Collection	Marselan	2,5	H	TPJ TXA	1	2096,2	8780,0	94,7	47,8	1	E	69,8	130,5
25/05/2016	T2	Collection	Marselan	2,5	H	TPJ TXA	1	2096,2	8780,0	94,7	47,8	1	D	66,3	40,4
25/05/2016	T2	Collection	Marselan	2,5	H	TPJ TXA	1	2096,2	8780,0	94,7	47,8	1	C	46,5	256,0
25/05/2016	T2	Collection	Marselan	2,5	H	TPJ TXA	1	2096,2	8780,0	94,7	47,8	1	B	39,5	235,8
25/05/2016	T2	Collection	Marselan	2,5	H	TPJ TXA	1	2096,2	8780,0	94,7	47,8	1	A	29,0	374,7
25/05/2016	T2	Collection	Marselan	2,5	H	TPJ TXA	1	2096,2	8780,0	94,7	47,8	2	F	35,5	156,3
25/05/2016	T2	Collection	Marselan	2,5	H	TPJ TXA	1	2096,2	8780,0	94,7	47,8	2	E	69,8	231,8
25/05/2016	T2	Collection	Marselan	2,5	H	TPJ TXA	1	2096,2	8780,0	94,7	47,8	2	D	66,3	151,9
25/05/2016	T2	Collection	Marselan	2,5	H	TPJ TXA	1	2096,2	8780,0	94,7	47,8	2	C	46,5	179,0
25/05/2016	T2	Collection	Marselan	2,5	H	TPJ TXA	1	2096,2	8780,0	94,7	47,8	2	B	39,5	90,4
25/05/2016	T2	Collection	Marselan	2,5	H	TPJ TXA	1	2096,2	8780,0	94,7	47,8	2	A	29,0	156,0
25/05/2016	T2	Collection	Marselan	2,5	H	TPJ TXA	1	2096,2	8780,0	94,7	47,8	3	F	35,5	240,5
25/05/2016	T2	Collection	Marselan	2,5	H	TPJ TXA	1	2096,2	8780,0	94,7	47,8	3	E	69,8	341,5
25/05/2016	T2	Collection	Marselan	2,5	H	TPJ TXA	1	2096,2	8780,0	94,7	47,8	3	D	66,3	172,1
25/05/2016	T2	Collection	Marselan	2,5	H	TPJ TXA	1	2096,2	8780,0	94,7	47,8	3	C	46,5	555,9
25/05/2016	T2	Collection	Marselan	2,5	H	TPJ TXA	1	2096,2	8780,0	94,7	47,8	3	B	39,5	611,8
25/05/2016	T2	Collection	Marselan	2,5	H	TPJ TXA	1	2096,2	8780,0	94,7	47,8	3	A	29,0	377,8
25/05/2016	T2	Collection	Marselan	2,5	H	TPJ TXA	1	2096,2	8780,0	94,7	47,8	4	E	69,8	670,5
25/05/2016	T2	Collection	Marselan	2,5	H	TPJ TXA	1	2096,2	8780,0	94,7	47,8	4	D	66,3	251,4
25/05/2016	T2	Collection	Marselan	2,5	H	TPJ TXA	1	2096,2	8780,0	94,7	47,8	4	C	46,5	455,2
25/05/2016	T2	Collection	Marselan	2,5	H	TPJ TXA	1	2096,2	8780,0	94,7	47,8	4	B	39,5	287,1
25/05/2016	T2	Collection	Marselan	2,5	H	TPJ TXA	1	2096,2	8780,0	94,7	47,8	5	E	69,8	660,6
25/05/2016	T2	Collection	Marselan	2,5	H	TPJ TXA	1	2096,2	8780,0	94,7	47,8	5	D	66,3	528,8
25/05/2016	T2	Collection	Marselan	2,5	H	TPJ TXA	1	2096,2	8780,0	94,7	47,8	6	E	69,8	1295,7
25/05/2016	T2	Collection	Marselan	2,5	H	TPJ TXA	1	2096,2	8780,0	94,7	47,8	6	D	66,3	322,2
25/05/2016	T2	Collection	Marselan	2,5	H	TPJ TXA	2	1563,1	8200,0	87,3	38,1	1	F	9,5	156,0
25/05/2016	T2	Collection	Marselan	2,5	H	TPJ TXA	2	1563,1	8200,0	87,3	38,1	1	E	31,0	204,8
25/05/2016	T2	Collection	Marselan	2,5	H	TPJ TXA	2	1563,1	8200,0	87,3	38,1	1	D	56,8	352,4
25/05/2016	T2	Collection	Marselan	2,5	H	TPJ TXA	2	1563,1	8200,0	87,3	38,1	1	C	56,3	438,1
25/05/2016	T2	Collection	Marselan	2,5	H	TPJ TXA	2	1563,1	8200,0	87,3	38,1	1	B	43,8	175,6
25/05/2016	T2	Collection	Marselan	2,5	H	TPJ TXA	2	1563,1	8200,0	87,3	38,1	1	A	31,5	149,8
25/05/2016	T2	Collection	Marselan	2,5	H	TPJ TXA	2	1563,1	8200,0	87,3	38,1	2	E	31,0	201,7
25/05/2016	T2	Collection	Marselan	2,5	H	TPJ TXA	2	1563,1	8200,0	87,3	38,1	2	D	56,8	92,9
25/05/2016	T2	Collection	Marselan	2,5	H	TPJ TXA	2	1563,1	8200,0	87,3	38,1	2	C	56,3	367,0
25/05/2016	T2	Collection	Marselan	2,5	H	TPJ TXA	2	1563,1	8200,0	87,3	38,1	2	B	43,8	282,8
25/05/2016	T2	Collection	Marselan	2,5	H	TPJ TXA	2	1563,1	8200,0	87,3	38,1	2	A	31,5	77,4
25/05/2016	T2	Collection	Marselan	2,5	H	TPJ TXA	2	1563,1	8200,0	87,3	38,1	3	E	31,0	588,8
25/05/2016	T2	Collection	Marselan	2,5	H	TPJ TXA	2	1563,1	8200,0	87,3	38,1	3	D	56,8	366,3
25/05/2016	T2	Collection	Marselan	2,5	H	TPJ TXA	2	1563,1	8200,0	87,3	38,1	3	C	56,3	403,3
25/05/2016	T2	Collection	Marselan	2,5	H	TPJ TXA	2	1563,1	8200,0	87,3	38,1	3	B	43,8	140,4
25/05/2016	T2	Collection	Marselan	2,5	H	TPJ TXA	2	1563,1	8200,0	87,3	38,1	3	A	31,5	53,4
25/05/2016	T2	Collection	Marselan	2,5	H	TPJ TXA	2	1563,1	8200,0	87,3	38,1	4	D	56,8	421,0
25/05/2016	T2	Collection	Marselan	2,5	H	TPJ TXA	2	1563,1	8200,0	87,3	38,1	4	C	56,3	432,5
25/05/2016	T2	Collection	Marselan	2,5	H	TPJ TXA	2	1563,1	8200,0	87,3	38,1	4	B	43,8	433,5
25/05/2016	T2	Collection	Marselan	2,5	H	TPJ TXA	2	1563,1	8200,0	87,3	38,1	5	D	56,8	572,7
25/05/2016	T2	Collection	Marselan	2,5	H	TPJ TXA	2	1563,1	8200,0	87,3	38,1	5	C	56,3	312,9
25/05/2016	T2	Collection	Marselan	2,5	H	TPJ TXA	3	2024,2	7560,0	114,3	53,6	1	E	71,5	737,7
25/05/2016	T2	Collection	Marselan	2,5	H	TPJ TXA	3	2024,2	7560,0	114,3	53,6	1	D	61,0	363,2
25/05/2016	T2	Collection	Marselan	2,5	H	TPJ TXA	3	2024,2	7560,0	114,3	53,6	1	C	51,0	172,5
25/05/2016	T2	Collection	Marselan	2,5	H	TPJ TXA	3	2024,2	7560,0	114,3	53,6	1	B	51,5	408,6
25/05/2016	T2	Collection	Marselan	2,5	H	TPJ TXA	3	2024,2	7560,0	114,3	53,6	1	A	32,8	282,1
25/05/2016	T2	Collection	Marselan	2,5	H	TPJ TXA	3	2024,2	7560,0	114,3	53,6	2	E	71,5	488,5
25/05/2016	T2	Collection	Marselan	2,5	H	TPJ TXA	3	2024,2	7560,0	114,3	53,6	2	D	61,0	412,9
25/05/2016	T2	Collection	Marselan	2,5	H	TPJ TXA	3	2024,2	7560,0	114,3	53,6	2	C	51,0	157,8
25/05/2016	T2	Collection	Marselan	2,5	H	TPJ TXA	3	2024,2	7560,0	114,3	53,6	2	B	51,5	357,6
25/05/2016	T2	Collection	Marselan	2,5	H	TPJ TXA	3	2024,2	7560,0	114,3	53,6	2	A	32,8	269,1
25/05/2016	T2	Collection	Marselan	2,5	H	TPJ TXA	3	2024,2	7560,0	114,3	53,6	3	E	71,5	773,7
25/05/2016	T2	Collection	Marselan	2,5	H	TPJ TXA	3	2024,2	7560,0	114,3	53,6	3	D	61,0	543,1
25/05/2016	T2	Collection	Marselan	2,5	H	TPJ TXA	3	2024,2	7560,0	114,3	53,6	3	C	51,0	172,5
25/05/2016	T2	Collection	Marselan	2,5	H	TPJ TXA	3	2024,2	7560,0	114,3	53,6	3	B	51,5	151,3
25/05/2016	T2	Collection	Marselan	2,5	H	TPJ TXA	3	2024,2	7560,0	114,3	53,6	3	A	32,8	138,0
25/05/2016	T2	Collection	Marselan	2,5	H	TPJ TXA	3	2024,2	7560,0	114,3	53,6	4	E	71,5	860,7
25/05/2016	T2	Collection	Marselan	2,5	H	TPJ TXA	3	2024,2	7560,0	114,3	53,6	4	D	61,0	348,9
25/05/2016	T2	Collection	Marselan	2,5	H	TPJ TXA	3	2024,2	7560,0	114,3	53,6	4	C	51,0	349,9
25/05/2016	T2	Collection	Marselan	2,5	H	TPJ TXA	3	2024,2	7560,0	114,3	53,6	4	B	51,5	227,1
25/05/2016	T2	Collection	Marselan	2,5	H	TPJ TXA	3	2024,2	7560,0	114,3	53,6	5	E	71,5	395,9
25/05/2016	T2	Collection	Marselan	2,5	H	TPJ TXA	3	2024,2	7560,0	114,3	53,6	5	D	61,0	482,9
25/05/2016	T2	Collection	Marselan	2,5	H	TPJ TXA	3	2024,2	7560,0	114,3	53,6	5	C	51,0	355,8
25/05/2016	T2	Collection	Marselan	2,5	H	TPJ TXA	3	2024,2	7560,0	114,3	53,6	5	B	51,5	441,8
25/05/2016	T2	Collection	Marselan	2,5	H	TPJ TXA	3	2024,2	7560,0	114,3	53,6	6	E	71,5	474,2
25/05/2016	T2	Collection	Marselan	2,5	H	TPJ TXA	3	2024,2	7560,0	114,3	53,6	6	D	61,0	328,1
25/05/2016	T2	Collection	Marselan	2,5	H	TPJ TXA	4	2105,7	9700,0	82,0	43,4	1	F	21,8	226,2
25/05/2016	T2	Collection	Marselan	2,5	H	TPJ TXA	4	2105,7	9700,0	82,0	43,4	1	E	29,3	77,4
25/05/2016	T2	Collection	Marselan	2,5	H	TPJ TXA	4	2105,7	9700,0	82,0	43,4	1	D	68,8	333,4
25/05/2016	T2	Collection	Marselan	2,5	H	TPJ TXA	4	2105,7	9700,0	82,0	43,4	1	C	57,3	387,8
25/05/2016	T2	Collection	Marselan	2,5	H	TPJ TXA	4	2105,7	9700,0	82,0	43,4	1	B	51,3	474,2
25/05/2016	T2	Collection	Marselan	2,5	H	TPJ TXA	4	2105,7	9700,0	82,0	43,4	1	A	32,3	348,6
25/05/2016	T2	Collection	Marselan	2,5	H	TPJ TXA	4	2105,7	9700,0	82,0	43,4	2	E	29,3	169,7
25/05/2016	T2	Collection	Marselan	2,5	H	TPJ TXA	4	2105,7	9700,0	82,0	43,4	2	D	68,8	263,2
25/05/2016	T2	Collection	Marselan	2,5	H	TPJ TXA	4	2105,7	9700,0	82,0	43,4	2	C	57,3	163,4
25/05/2016	T2	Collection	Marselan	2,5	H	TPJ TXA	4	2105,7	9700,0	82,0	43,4	2	B	51,3	51,3
25/05/2016	T2	Collection	Marselan	2,5	H	TPJ TXA	4	2105,7	9700,0	82,0	43,4	2	A	32,3	54,7
25/05/2016	T2	Collection	Marselan	2,5	H	TPJ TXA	4	2105,7	9700,0	82,0	43,4	3	E	29,3	467,0
25/05/2016	T2	Collection	Marselan	2,5	H	TPJ TXA	4	2105,7	9700,0	82,0	43,4	3	D	68,8	529,5
25/05/2016	T2	Collection	Marselan	2,5	H	TPJ TXA	4	2105,7	9700,0	82,0	43,4	3	C	57,3	128,9
25/05/2016	T2	Collection	Marselan	2,5	H	TPJ TXA	4	2105,7	9700,0	82,0	43,4	3	B	51,3	109,4
25/05/2016	T2	Collection	Marselan	2,5	H	TPJ TXA	4	2105,7	9700,0	82,0	43,4	3	A	32,3	62,1
25/05/2016	T2	Collection	Marselan	2,5	H	TPJ TXA	4	2105,7	9700,0	82,0	43,4	4	D	68,8	576,7
25/05/2016	T2	Collection	Marselan	2,5	H	TPJ TXA	4	2105,7	9700,0	82,0	43,4	4	C	57,3	412,6
25/05/2016	T2	Collection	Marselan	2,5	H	TPJ TXA	4	2105,7	9700,0	82,0	43,4	4	B	51,3	414,2
25/05/2016	T2	Collection	Marselan	2,5	H	TPJ TXA	4	2105,7	9700,0	82,0	43,4	5	D	68,8	559,3
25/05/2016	T2	Collection	Marselan	2,5	H	TPJ TXA	4	2105,7	9700,0	82,0	43,4	5	C	57,3	614,6
25/05/2016	T2	Collection	Marselan	2,5	H	TPJ TXA	4	2105,7	9700,0	82,0	43,4	5	B	51,3	345,2
25/05/2016	T2	Collection	Marselan	2,5	H	TPJ TXA	4	2105,7	9700,0	82,0	43,4	6	D	68,8	314,5
25/05/2016	T2	Collection	Marselan	2,5	H	VC 1/4hands	1	2360,4	7573,3	109,8	62,3	1	E	46,7	139,9
25/05/2016	T2	Collection	Marselan	2,5	H	VC 1/4hands	1	2360,4	7573,3	109,8	62,3	1	D	70,0	443,9
25/05/2016	T2	Collection	Marselan	2,5	H	VC 1/4hands	1	2360,4	7573,3	109,8	62,3	1	C	74,3	548,7
25/05/2016	T2	Collection	Marselan	2,5	H	VC 1/4hands	1	2360,4	7573,3	109,8	62,3	1	B	70,7	654,6
25/05/2016	T2	Collection	Marselan	2,5	H	VC 1/4hands	1	2360,4	7573,3	109,8	62,3	1	A	50,0	248,3
25/05/2016	T2	Collection	Marselan	2,5	H	VC 1/4hands	1	2360,4	7573,3	109,8	62,3	2	E	46,7	197,1
25/05/2016	T2	Collection	Marselan	2,5	H	VC 1/4hands	1	2360,4	7573,3	109,8	62,3	2	D	70,0	287,6
25/05/2016	T2	Collection	Marselan	2,5	H	VC 1/4hands	1	2360,4	7573,3	109,8	62,3	2	C	74,3	265,5
25/05/2016	T2	Collection	Marselan	2,5	H	VC 1/4hands	1	2360,4	7573,3	109,8	62,3	2	B	70,7	170,5
25/05/2016	T2	Collection	Marselan	2,5	H	VC 1/4hands	1	2360,4	7573,3	109,8	62,3	2	A	50,0	353,6
25/05/2016	T2	Collection	Marselan	2,5	H	VC 1/4hands	1	2360,4	7573,3	109,8	62,3	3	E	46,7	364,4
25/05/2016	T2	Collection	Marselan	2,5	H	VC 1/4hands	1	2360,4	7573,3	109,8	62,3	3	D	70,0	41,8
25/05/2016	T2	Collection	Marselan	2,5	H	VC 1/4hands	1	2360,4	7573,3	109,8	62,3	3	C	74,3	109,8
25/05/2016	T2	Collection	Marselan	2,5	H	VC 1/4hands	1	2360,4	7573,3	109,8	62,3	3	B	70,7	120,4
25/05/2016	T2	Collection	Marselan	2,5	H	VC 1/4hands	1	2360,4	7573,3	109,8	62,3	3	A	50,0	200,2
25/05/2016	T2	Collection	Marselan	2,5	H	VC 1/4hands	1	2360,4	7573,3	109,8	62,3	4	E	46,7	232,8
25/05/2016	T2	Collection	Marselan	2,5	H	VC 1/4hands	1	2360,4	7573,3	109,8	62,3	4	D	70,0	63,7
25/05/2016	T2	Collection	Marselan	2,5	H	VC 1/4hands	1	2360,4	7573,3	109,8	62,3	4	C	74,3	174,4
25/05/2016	T2	Collection	Marselan	2,5	H	VC 1/4hands	1	2360,4	7573,3	109,8	62,3	4	B	70,7	223,7
25/05/2016	T2	Collection	Marselan	2,5	H	VC 1/4hands	1	2360,4	7573,3	109,8	62,3	4	A	50,0	67,6
25/05/2016	T2	Collection	Marselan	2,5	H	VC 1/4hands	1	2360,4	7573,3	109,8	62,3	5	E	46,7	220,5
25/05/2016	T2	Collection	Marselan	2,5	H	VC 1/4hands	1	2360,4	7573,3	109,8	62,3	5	D	70,0	112,9
25/05/2016	T2	Collection	Marselan	2,5	H	VC 1/4hands	1	2360,4	7573,3	109,8	62,3	5	C	74,3	61,3
25/05/2016	T2	Collection	Marselan	2,5	H	VC 1/4hands	1	2360,4	7573,3	109,8	62,3	5	B	70,7	215,6
25/05/2016	T2	Collection	Marselan	2,5	H	VC 1/4hands	1	2360,4	7573,3	109,8	62,3	5	A	50,0	64,6
25/05/2016	T2	Collection	Marselan	2,5	H	VC 1/4hands	1	2360,4	7573,3	109,8	62,3	6	D	70,0	102,1
25/05/2016	T2	Collection	Marselan	2,5	H	VC 1/4hands	1	2360,4	7573,3	109,8	62,3	6	C	74,3	75,5
25/05/2016	T2	Collection	Marselan	2,5	H	VC 1/4hands	1	2360,4	7573,3	109,8	62,3	6	B	70,7	61,9
25/05/2016	T2	Collection	Marselan	2,5	H	VC 1/4hands	2	1481,2	6986,7	102,5	42,4	1	E	55,0	270,0
25/05/2016	T2	Collection	Marselan	2,5	H	VC 1/4hands	2	1481,2	6986,7	102,5	42,4	1	D	51,7	462,4
25/05/2016	T2	Collection	Marselan	2,5	H	VC 1/4hands	2	1481,2	6986,7	102,5	42,4	1	C	44,3	520,3
25/05/2016	T2	Collection	Marselan	2,5	H	VC 1/4hands	2	1481,2	6986,7	102,5	42,4	1	B	39,3	262,1
25/05/2016	T2	Collection	Marselan	2,5	H	VC 1/4hands	2	1481,2	6986,7	102,5	42,4	1	A	21,7	379,2
25/05/2016	T2	Collection	Marselan	2,5	H	VC 1/4hands	2	1481,2	6986,7	102,5	42,4	2	E	55,0	298,0
25/05/2016	T2	Collection	Marselan	2,5	H	VC 1/4hands	2	1481,2	6986,7	102,5	42,4	2	D	51,7	141,5
25/05/2016	T2	Collection	Marselan	2,5	H	VC 1/4hands	2	1481,2	6986,7	102,5	42,4	2	C	44,3	187,4
25/05/2016	T2	Collection	Marselan	2,5	H	VC 1/4hands	2	1481,2	6986,7	102,5	42,4	2	B	39,3	173,0
25/05/2016	T2	Collection	Marselan	2,5	H	VC 1/4hands	2	1481,2	6986,7	102,5	42,4	2	A	21,7	355,2
25/05/2016	T2	Collection	Marselan	2,5	H	VC 1/4hands	2	1481,2	6986,7	102,5	42,4	3	E	55,0	217,6
25/05/2016	T2	Collection	Marselan	2,5	H	VC 1/4hands	2	1481,2	6986,7	102,5	42,4	3	D	51,7	82,8
25/05/2016	T2	Collection	Marselan	2,5	H	VC 1/4hands	2	1481,2	6986,7	102,5	42,4	3	C	44,3	54,6
25/05/2016	T2	Collection	Marselan	2,5	H	VC 1/4hands	2	1481,2	6986,7	102,5	42,4	3	B	39,3	54,0
25/05/2016	T2	Collection	Marselan	2,5	H	VC 1/4hands	2	1481,2	6986,7	102,5	42,4	4	E	55,0	188,6
25/05/2016	T2	Collection	Marselan	2,5	H	VC 1/4hands	2	1481,2	6986,7	102,5	42,4	4	D	51,7	43,2
25/05/2016	T2	Collection	Marselan	2,5	H	VC 1/4hands	2	1481,2	6986,7	102,5	42,4	4	C	44,3	122,2
25/05/2016	T2	Collection	Marselan	2,5	H	VC 1/4hands	2	1481,2	6986,7	102,5	42,4	4	B	39,3	66,6
25/05/2016	T2	Collection	Marselan	2,5	H	VC 1/4hands	2	1481,2	6986,7	102,5	42,4	5	E	55,0	124,0
25/05/2016	T2	Collection	Marselan	2,5	H	VC 1/4hands	2	1481,2	6986,7	102,5	42,4	5	D	51,7	54,8
25/05/2016	T2	Collection	Marselan	2,5	H	VC 1/4hands	3	1692,1	9146,7	94,5	37,0	1	F	18,7	366,6
25/05/2016	T2	Collection	Marselan	2,5	H	VC 1/4hands	3	1692,1	9146,7	94,5	37,0	1	E	45,0	417,4
25/05/2016	T2	Collection	Marselan	2,5	H	VC 1/4hands	3	1692,1	9146,7	94,5	37,0	1	D	36,0	331,9
25/05/2016	T2	Collection	Marselan	2,5	H	VC 1/4hands	3	1692,1	9146,7	94,5	37,0	1	C	45,0	333,5
25/05/2016	T2	Collection	Marselan	2,5	H	VC 1/4hands	3	1692,1	9146,7	94,5	37,0	1	B	47,7	181,5
25/05/2016	T2	Collection	Marselan	2,5	H	VC 1/4hands	3	1692,1	9146,7	94,5	37,0	1	A	29,7	158,5
25/05/2016	T2	Collection	Marselan	2,5	H	VC 1/4hands	3	1692,1	9146,7	94,5	37,0	2	F	18,7	240,1
25/05/2016	T2	Collection	Marselan	2,5	H	VC 1/4hands	3	1692,1	9146,7	94,5	37,0	2	E	45,0	194,3
25/05/2016	T2	Collection	Marselan	2,5	H	VC 1/4hands	3	1692,1	9146,7	94,5	37,0	2	D	36,0	127,7
25/05/2016	T2	Collection	Marselan	2,5	H	VC 1/4hands	3	1692,1	9146,7	94,5	37,0	2	C	45,0	279,7
25/05/2016	T2	Collection	Marselan	2,5	H	VC 1/4hands	3	1692,1	9146,7	94,5	37,0	2	B	47,7	320,7
25/05/2016	T2	Collection	Marselan	2,5	H	VC 1/4hands	3	1692,1	9146,7	94,5	37,0	2	A	29,7	105,8
25/05/2016	T2	Collection	Marselan	2,5	H	VC 1/4hands	3	1692,1	9146,7	94,5	37,0	3	E	45,0	287,6
25/05/2016	T2	Collection	Marselan	2,5	H	VC 1/4hands	3	1692,1	9146,7	94,5	37,0	3	D	36,0	106,4
25/05/2016	T2	Collection	Marselan	2,5	H	VC 1/4hands	3	1692,1	9146,7	94,5	37,0	3	C	45,0	570,6
25/05/2016	T2	Collection	Marselan	2,5	H	VC 1/4hands	3	1692,1	9146,7	94,5	37,0	3	B	47,7	91,3
25/05/2016	T2	Collection	Marselan	2,5	H	VC 1/4hands	3	1692,1	9146,7	94,5	37,0	3	A	29,7	57,0
25/05/2016	T2	Collection	Marselan	2,5	H	VC 1/4hands	3	1692,1	9146,7	94,5	37,0	4	E	45,0	139,1
25/05/2016	T2	Collection	Marselan	2,5	H	VC 1/4hands	3	1692,1	9146,7	94,5	37,0	4	C	45,0	57,0
25/05/2016	T2	Collection	Marselan	2,5	H	VC 1/4hands	3	1692,1	9146,7	94,5	37,0	4	B	47,7	50,1
25/05/2016	T2	Collection	Marselan	2,5	H	VC 1/4hands	3	1692,1	9146,7	94,5	37,0	5	B	47,7	63,1
25/05/2016	T2	Collection	Marselan	2,5	H	VC 1/4hands	4	1581,0	6560,0	121,3	48,2	1	E	40,7	558,2
25/05/2016	T2	Collection	Marselan	2,5	H	VC 1/4hands	4	1581,0	6560,0	121,3	48,2	1	D	62,7	291,9
25/05/2016	T2	Collection	Marselan	2,5	H	VC 1/4hands	4	1581,0	6560,0	121,3	48,2	1	C	56,0	493,1
25/05/2016	T2	Collection	Marselan	2,5	H	VC 1/4hands	4	1581,0	6560,0	121,3	48,2	1	B	50,3	470,7
25/05/2016	T2	Collection	Marselan	2,5	H	VC 1/4hands	4	1581,0	6560,0	121,3	48,2	1	A	31,3	145,5
25/05/2016	T2	Collection	Marselan	2,5	H	VC 1/4hands	4	1581,0	6560,0	121,3	48,2	2	E	40,7	459,6
25/05/2016	T2	Collection	Marselan	2,5	H	VC 1/4hands	4	1581,0	6560,0	121,3	48,2	2	D	62,7	209,9
25/05/2016	T2	Collection	Marselan	2,5	H	VC 1/4hands	4	1581,0	6560,0	121,3	48,2	2	C	56,0	187,2
25/05/2016	T2	Collection	Marselan	2,5	H	VC 1/4hands	4	1581,0	6560,0	121,3	48,2	2	B	50,3	709,0
25/05/2016	T2	Collection	Marselan	2,5	H	VC 1/4hands	4	1581,0	6560,0	121,3	48,2	2	A	31,3	148,2
25/05/2016	T2	Collection	Marselan	2,5	H	VC 1/4hands	4	1581,0	6560,0	121,3	48,2	3	E	40,7	534,5
25/05/2016	T2	Collection	Marselan	2,5	H	VC 1/4hands	4	1581,0	6560,0	121,3	48,2	3	D	62,7	124,8
25/05/2016	T2	Collection	Marselan	2,5	H	VC 1/4hands	4	1581,0	6560,0	121,3	48,2	3	C	56,0	77,9
25/05/2016	T2	Collection	Marselan	2,5	H	VC 1/4hands	4	1581,0	6560,0	121,3	48,2	3	B	50,3	60,1
25/05/2016	T2	Collection	Marselan	2,5	H	VC 1/4hands	4	1581,0	6560,0	121,3	48,2	3	A	31,3	70,2
25/05/2016	T2	Collection	Marselan	2,5	H	VC 1/4hands	4	1581,0	6560,0	121,3	48,2	4	E	40,7	284,6
25/05/2016	T2	Collection	Marselan	2,5	H	VC 1/4hands	4	1581,0	6560,0	121,3	48,2	4	D	62,7	94,6
25/05/2016	T2	Collection	Marselan	2,5	H	VC 1/4hands	4	1581,0	6560,0	121,3	48,2	4	C	56,0	51,0
25/05/2016	T2	Collection	Marselan	2,5	H	VC 1/4hands	4	1581,0	6560,0	121,3	48,2	4	B	50,3	129,7
25/05/2016	T2	Collection	Marselan	2,5	H	VC 1/4hands	4	1581,0	6560,0	121,3	48,2	5	D	62,7	205,0
25/05/2016	T2	Collection	Marselan	2,5	H	VC 1/4hands	4	1581,0	6560,0	121,3	48,2	5	C	56,0	116,9
25/05/2016	T2	Collection	Marselan	2,5	H	VC 1/4hands	4	1581,0	6560,0	121,3	48,2	5	B	50,3	87,9
25/05/2016	T2	Collection	Marselan	2,5	H	VC 1/4hands	4	1581,0	6560,0	121,3	48,2	6	D	62,7	148,2
25/05/2016	T2	Faysse H	Chardonnay	2,5	H	TPJ TXA	1	1485,1	8840,0	91,0	33,6	1	E	31,5	368,5
25/05/2016	T2	Faysse H	Chardonnay	2,5	H	TPJ TXA	1	1485,1	8840,0	91,0	33,6	1	D	32,8	72,7
25/05/2016	T2	Faysse H	Chardonnay	2,5	H	TPJ TXA	1	1485,1	8840,0	91,0	33,6	1	C	33,5	238,0
25/05/2016	T2	Faysse H	Chardonnay	2,5	H	TPJ TXA	1	1485,1	8840,0	91,0	33,6	1	B	40,3	525,9
25/05/2016	T2	Faysse H	Chardonnay	2,5	H	TPJ TXA	1	1485,1	8840,0	91,0	33,6	1	A	30,0	535,6
25/05/2016	T2	Faysse H	Chardonnay	2,5	H	TPJ TXA	1	1485,1	8840,0	91,0	33,6	2	E	31,5	115,7
25/05/2016	T2	Faysse H	Chardonnay	2,5	H	TPJ TXA	1	1485,1	8840,0	91,0	33,6	2	D	32,8	292,2
25/05/2016	T2	Faysse H	Chardonnay	2,5	H	TPJ TXA	1	1485,1	8840,0	91,0	33,6	2	C	33,5	132,0
25/05/2016	T2	Faysse H	Chardonnay	2,5	H	TPJ TXA	1	1485,1	8840,0	91,0	33,6	2	B	40,3	194,1
25/05/2016	T2	Faysse H	Chardonnay	2,5	H	TPJ TXA	1	1485,1	8840,0	91,0	33,6	2	A	30,0	552,9
25/05/2016	T2	Faysse H	Chardonnay	2,5	H	TPJ TXA	1	1485,1	8840,0	91,0	33,6	3	E	31,5	73,3
25/05/2016	T2	Faysse H	Chardonnay	2,5	H	TPJ TXA	1	1485,1	8840,0	91,0	33,6	3	D	32,8	310,7
25/05/2016	T2	Faysse H	Chardonnay	2,5	H	TPJ TXA	1	1485,1	8840,0	91,0	33,6	3	C	33,5	416,6
25/05/2016	T2	Faysse H	Chardonnay	2,5	H	TPJ TXA	1	1485,1	8840,0	91,0	33,6	3	B	40,3	108,7
25/05/2016	T2	Faysse H	Chardonnay	2,5	H	TPJ TXA	1	1485,1	8840,0	91,0	33,6	3	A	30,0	451,5
25/05/2016	T2	Faysse H	Chardonnay	2,5	H	TPJ TXA	1	1485,1	8840,0	91,0	33,6	4	B	40,3	466,9
25/05/2016	T2	Faysse H	Chardonnay	2,5	H	TPJ TXA	2	1216,0	6880,0	74,7	35,4	1	E	5,0	348,5
25/05/2016	T2	Faysse H	Chardonnay	2,5	H	TPJ TXA	2	1216,0	6880,0	74,7	35,4	1	D	28,5	383,3
25/05/2016	T2	Faysse H	Chardonnay	2,5	H	TPJ TXA	2	1216,0	6880,0	74,7	35,4	1	C	59,5	600,7
25/05/2016	T2	Faysse H	Chardonnay	2,5	H	TPJ TXA	2	1216,0	6880,0	74,7	35,4	1	B	51,8	124,7
25/05/2016	T2	Faysse H	Chardonnay	2,5	H	TPJ TXA	2	1216,0	6880,0	74,7	35,4	1	A	32,0	473,6
25/05/2016	T2	Faysse H	Chardonnay	2,5	H	TPJ TXA	2	1216,0	6880,0	74,7	35,4	2	D	28,5	305,5
25/05/2016	T2	Faysse H	Chardonnay	2,5	H	TPJ TXA	2	1216,0	6880,0	74,7	35,4	2	C	59,5	694,0
25/05/2016	T2	Faysse H	Chardonnay	2,5	H	TPJ TXA	2	1216,0	6880,0	74,7	35,4	2	B	51,8	193,2
25/05/2016	T2	Faysse H	Chardonnay	2,5	H	TPJ TXA	2	1216,0	6880,0	74,7	35,4	2	A	32,0	134,4
25/05/2016	T2	Faysse H	Chardonnay	2,5	H	TPJ TXA	2	1216,0	6880,0	74,7	35,4	3	D	28,5	236,5
25/05/2016	T2	Faysse H	Chardonnay	2,5	H	TPJ TXA	2	1216,0	6880,0	74,7	35,4	3	C	59,5	158,7
25/05/2016	T2	Faysse H	Chardonnay	2,5	H	TPJ TXA	2	1216,0	6880,0	74,7	35,4	3	B	51,8	287,3
25/05/2016	T2	Faysse H	Chardonnay	2,5	H	TPJ TXA	2	1216,0	6880,0	74,7	35,4	3	A	32,0	393,6
25/05/2016	T2	Faysse H	Chardonnay	2,5	H	TPJ TXA	2	1216,0	6880,0	74,7	35,4	4	C	59,5	148,1
25/05/2016	T2	Faysse H	Chardonnay	2,5	H	TPJ TXA	2	1216,0	6880,0	74,7	35,4	4	B	51,8	168,0
25/05/2016	T2	Faysse H	Chardonnay	2,5	H	TPJ TXA	2	1216,0	6880,0	74,7	35,4	5	C	59,5	360,9
25/05/2016	T2	Faysse H	Chardonnay	2,5	H	TPJ TXA	2	1216,0	6880,0	74,7	35,4	5	B	51,8	169,6
25/05/2016	T2	Faysse H	Chardonnay	2,5	H	TPJ TXA	2	1216,0	6880,0	74,7	35,4	6	C	59,5	312,2
25/05/2016	T2	Faysse H	Chardonnay	2,5	H	TPJ TXA	3	948,5	7000,0	89,3	27,1	1	E	7,5	161,4
25/05/2016	T2	Faysse H	Chardonnay	2,5	H	TPJ TXA	3	948,5	7000,0	89,3	27,1	1	D	20,3	42,4
25/05/2016	T2	Faysse H	Chardonnay	2,5	H	TPJ TXA	3	948,5	7000,0	89,3	27,1	1	C	40,8	311,0
25/05/2016	T2	Faysse H	Chardonnay	2,5	H	TPJ TXA	3	948,5	7000,0	89,3	27,1	1	B	41,5	265,2
25/05/2016	T2	Faysse H	Chardonnay	2,5	H	TPJ TXA	3	948,5	7000,0	89,3	27,1	1	A	25,5	721,9
25/05/2016	T2	Faysse H	Chardonnay	2,5	H	TPJ TXA	3	948,5	7000,0	89,3	27,1	2	D	20,3	194,4
25/05/2016	T2	Faysse H	Chardonnay	2,5	H	TPJ TXA	3	948,5	7000,0	89,3	27,1	2	C	40,8	93,6
25/05/2016	T2	Faysse H	Chardonnay	2,5	H	TPJ TXA	3	948,5	7000,0	89,3	27,1	2	B	41,5	237,7
25/05/2016	T2	Faysse H	Chardonnay	2,5	H	TPJ TXA	3	948,5	7000,0	89,3	27,1	2	A	25,5	424,5
25/05/2016	T2	Faysse H	Chardonnay	2,5	H	TPJ TXA	3	948,5	7000,0	89,3	27,1	3	C	40,8	329,4
25/05/2016	T2	Faysse H	Chardonnay	2,5	H	TPJ TXA	3	948,5	7000,0	89,3	27,1	3	B	41,5	276,4
25/05/2016	T2	Faysse H	Chardonnay	2,5	H	TPJ TXA	3	948,5	7000,0	89,3	27,1	4	C	40,8	358,5
25/05/2016	T2	Faysse H	Chardonnay	2,5	H	TPJ TXA	3	948,5	7000,0	89,3	27,1	4	B	41,5	336,7
25/05/2016	T2	Faysse H	Chardonnay	2,5	H	TPJ TXA	4	1163,6	8180,0	78,3	27,1	1	E	14,3	1208,1
25/05/2016	T2	Faysse H	Chardonnay	2,5	H	TPJ TXA	4	1163,6	8180,0	78,3	27,1	1	D	33,3	154,4
25/05/2016	T2	Faysse H	Chardonnay	2,5	H	TPJ TXA	4	1163,6	8180,0	78,3	27,1	1	C	34,3	493,8
25/05/2016	T2	Faysse H	Chardonnay	2,5	H	TPJ TXA	4	1163,6	8180,0	78,3	27,1	1	B	39,3	440,0
25/05/2016	T2	Faysse H	Chardonnay	2,5	H	TPJ TXA	4	1163,6	8180,0	78,3	27,1	1	A	21,3	249,5
25/05/2016	T2	Faysse H	Chardonnay	2,5	H	TPJ TXA	4	1163,6	8180,0	78,3	27,1	2	E	14,3	668,0
25/05/2016	T2	Faysse H	Chardonnay	2,5	H	TPJ TXA	4	1163,6	8180,0	78,3	27,1	2	D	33,3	677,6
25/05/2016	T2	Faysse H	Chardonnay	2,5	H	TPJ TXA	4	1163,6	8180,0	78,3	27,1	2	C	34,3	216,2
25/05/2016	T2	Faysse H	Chardonnay	2,5	H	TPJ TXA	4	1163,6	8180,0	78,3	27,1	2	B	39,3	441,5
25/05/2016	T2	Faysse H	Chardonnay	2,5	H	TPJ TXA	4	1163,6	8180,0	78,3	27,1	2	A	21,3	426,3
25/05/2016	T2	Faysse H	Chardonnay	2,5	H	TPJ TXA	4	1163,6	8180,0	78,3	27,1	3	D	33,3	537,8
25/05/2016	T2	Faysse H	Chardonnay	2,5	H	TPJ TXA	4	1163,6	8180,0	78,3	27,1	3	C	34,3	400,0
25/05/2016	T2	Faysse H	Chardonnay	2,5	H	TPJ TXA	4	1163,6	8180,0	78,3	27,1	3	B	39,3	212,6
25/05/2016	T2	Faysse H	Chardonnay	2,5	H	TPJ TXA	4	1163,6	8180,0	78,3	27,1	4	B	39,3	450,6
25/05/2016	T2	Faysse H	Chardonnay	2,5	H	VC 1/4hands	1	1483,3	7280,0	110,5	40,8	1	D	28,3	801,7
25/05/2016	T2	Faysse H	Chardonnay	2,5	H	VC 1/4hands	1	1483,3	7280,0	110,5	40,8	1	C	53,7	372,6
25/05/2016	T2	Faysse H	Chardonnay	2,5	H	VC 1/4hands	1	1483,3	7280,0	110,5	40,8	1	B	49,3	284,6
25/05/2016	T2	Faysse H	Chardonnay	2,5	H	VC 1/4hands	1	1483,3	7280,0	110,5	40,8	1	A	31,7	173,9
25/05/2016	T2	Faysse H	Chardonnay	2,5	H	VC 1/4hands	1	1483,3	7280,0	110,5	40,8	2	D	28,3	421,7
25/05/2016	T2	Faysse H	Chardonnay	2,5	H	VC 1/4hands	1	1483,3	7280,0	110,5	40,8	2	C	53,7	504,5
25/05/2016	T2	Faysse H	Chardonnay	2,5	H	VC 1/4hands	1	1483,3	7280,0	110,5	40,8	2	B	49,3	235,2
25/05/2016	T2	Faysse H	Chardonnay	2,5	H	VC 1/4hands	1	1483,3	7280,0	110,5	40,8	2	A	31,7	111,5
25/05/2016	T2	Faysse H	Chardonnay	2,5	H	VC 1/4hands	1	1483,3	7280,0	110,5	40,8	3	D	28,3	188,4
25/05/2016	T2	Faysse H	Chardonnay	2,5	H	VC 1/4hands	1	1483,3	7280,0	110,5	40,8	3	C	53,7	72,4
25/05/2016	T2	Faysse H	Chardonnay	2,5	H	VC 1/4hands	1	1483,3	7280,0	110,5	40,8	3	B	49,3	177,6
25/05/2016	T2	Faysse H	Chardonnay	2,5	H	VC 1/4hands	1	1483,3	7280,0	110,5	40,8	3	A	31,7	65,0
25/05/2016	T2	Faysse H	Chardonnay	2,5	H	VC 1/4hands	1	1483,3	7280,0	110,5	40,8	4	C	53,7	90,7
25/05/2016	T2	Faysse H	Chardonnay	2,5	H	VC 1/4hands	1	1483,3	7280,0	110,5	40,8	4	B	49,3	36,0
25/05/2016	T2	Faysse H	Chardonnay	2,5	H	VC 1/4hands	1	1483,3	7280,0	110,5	40,8	5	C	53,7	70,2
25/05/2016	T2	Faysse H	Chardonnay	2,5	H	VC 1/4hands	1	1483,3	7280,0	110,5	40,8	5	B	49,3	56,1
25/05/2016	T2	Faysse H	Chardonnay	2,5	H	VC 1/4hands	2	856,2	5973,3	86,0	28,7	1	D	25,7	236,7
25/05/2016	T2	Faysse H	Chardonnay	2,5	H	VC 1/4hands	2	856,2	5973,3	86,0	28,7	1	C	31,3	560,2
25/05/2016	T2	Faysse H	Chardonnay	2,5	H	VC 1/4hands	2	856,2	5973,3	86,0	28,7	1	B	31,3	756,8
25/05/2016	T2	Faysse H	Chardonnay	2,5	H	VC 1/4hands	2	856,2	5973,3	86,0	28,7	1	A	26,3	238,1
25/05/2016	T2	Faysse H	Chardonnay	2,5	H	VC 1/4hands	2	856,2	5973,3	86,0	28,7	2	D	25,7	429,8
25/05/2016	T2	Faysse H	Chardonnay	2,5	H	VC 1/4hands	2	856,2	5973,3	86,0	28,7	2	C	31,3	420,2
25/05/2016	T2	Faysse H	Chardonnay	2,5	H	VC 1/4hands	2	856,2	5973,3	86,0	28,7	2	B	31,3	393,8
25/05/2016	T2	Faysse H	Chardonnay	2,5	H	VC 1/4hands	2	856,2	5973,3	86,0	28,7	2	A	26,3	78,8
25/05/2016	T2	Faysse H	Chardonnay	2,5	H	VC 1/4hands	2	856,2	5973,3	86,0	28,7	3	C	31,3	247,8
25/05/2016	T2	Faysse H	Chardonnay	2,5	H	VC 1/4hands	2	856,2	5973,3	86,0	28,7	3	B	31,3	79,1
25/05/2016	T2	Faysse H	Chardonnay	2,5	H	VC 1/4hands	3	991,0	7146,7	87,5	27,7	1	E	5,3	709,2
25/05/2016	T2	Faysse H	Chardonnay	2,5	H	VC 1/4hands	3	991,0	7146,7	87,5	27,7	1	D	18,3	905,8
25/05/2016	T2	Faysse H	Chardonnay	2,5	H	VC 1/4hands	3	991,0	7146,7	87,5	27,7	1	C	44,7	630,1
25/05/2016	T2	Faysse H	Chardonnay	2,5	H	VC 1/4hands	3	991,0	7146,7	87,5	27,7	1	B	41,0	658,7
25/05/2016	T2	Faysse H	Chardonnay	2,5	H	VC 1/4hands	3	991,0	7146,7	87,5	27,7	1	A	29,3	201,4
25/05/2016	T2	Faysse H	Chardonnay	2,5	H	VC 1/4hands	3	991,0	7146,7	87,5	27,7	2	D	18,3	253,4
25/05/2016	T2	Faysse H	Chardonnay	2,5	H	VC 1/4hands	3	991,0	7146,7	87,5	27,7	2	C	44,7	154,2
25/05/2016	T2	Faysse H	Chardonnay	2,5	H	VC 1/4hands	3	991,0	7146,7	87,5	27,7	2	B	41,0	166,8
25/05/2016	T2	Faysse H	Chardonnay	2,5	H	VC 1/4hands	3	991,0	7146,7	87,5	27,7	2	A	29,3	28,2
25/05/2016	T2	Faysse H	Chardonnay	2,5	H	VC 1/4hands	3	991,0	7146,7	87,5	27,7	3	C	44,7	263,4
25/05/2016	T2	Faysse H	Chardonnay	2,5	H	VC 1/4hands	3	991,0	7146,7	87,5	27,7	3	B	41,0	159,8
25/05/2016	T2	Faysse H	Chardonnay	2,5	H	VC 1/4hands	3	991,0	7146,7	87,5	27,7	3	A	29,3	27,1
25/05/2016	T2	Faysse H	Chardonnay	2,5	H	VC 1/4hands	3	991,0	7146,7	87,5	27,7	4	C	44,7	97,7
25/05/2016	T2	Faysse H	Chardonnay	2,5	H	VC 1/4hands	3	991,0	7146,7	87,5	27,7	4	B	41,0	43,5
25/05/2016	T2	Faysse H	Chardonnay	2,5	H	VC 1/4hands	4	940,0	6266,7	102,3	30,0	1	D	25,3	334,7
25/05/2016	T2	Faysse H	Chardonnay	2,5	H	VC 1/4hands	4	940,0	6266,7	102,3	30,0	1	C	32,7	643,8
25/05/2016	T2	Faysse H	Chardonnay	2,5	H	VC 1/4hands	4	940,0	6266,7	102,3	30,0	1	B	39,3	1185,9
25/05/2016	T2	Faysse H	Chardonnay	2,5	H	VC 1/4hands	4	940,0	6266,7	102,3	30,0	1	A	22,7	387,9
25/05/2016	T2	Faysse H	Chardonnay	2,5	H	VC 1/4hands	4	940,0	6266,7	102,3	30,0	2	D	25,3	165,3
25/05/2016	T2	Faysse H	Chardonnay	2,5	H	VC 1/4hands	4	940,0	6266,7	102,3	30,0	2	C	32,7	136,7
25/05/2016	T2	Faysse H	Chardonnay	2,5	H	VC 1/4hands	4	940,0	6266,7	102,3	30,0	2	B	39,3	219,9
25/05/2016	T2	Faysse H	Chardonnay	2,5	H	VC 1/4hands	4	940,0	6266,7	102,3	30,0	2	A	22,7	120,4
25/05/2016	T2	Faysse H	Chardonnay	2,5	H	VC 1/4hands	4	940,0	6266,7	102,3	30,0	3	C	32,7	74,7
25/05/2016	T2	Faysse H	Chardonnay	2,5	H	VC 1/4hands	4	940,0	6266,7	102,3	30,0	3	B	39,3	85,4
25/05/2016	T2	Faysse H	Chardonnay	2,5	H	VC 1/4hands	4	940,0	6266,7	102,3	30,0	4	B	39,3	144,1
25/05/2016	T2	Franq CA	Cabernet	2,5	G-H	TPJ TXA	1	926,1	5560,0	59,8	33,3	1	D	13,5	504,1
25/05/2016	T2	Franq CA	Cabernet	2,5	G-H	TPJ TXA	1	926,1	5560,0	59,8	33,3	1	C	55,0	447,1
25/05/2016	T2	Franq CA	Cabernet	2,5	G-H	TPJ TXA	1	926,1	5560,0	59,8	33,3	1	B	38,8	559,7
25/05/2016	T2	Franq CA	Cabernet	2,5	G-H	TPJ TXA	1	926,1	5560,0	59,8	33,3	1	A	26,0	598,1
25/05/2016	T2	Franq CA	Cabernet	2,5	G-H	TPJ TXA	1	926,1	5560,0	59,8	33,3	2	C	55,0	840,7
25/05/2016	T2	Franq CA	Cabernet	2,5	G-H	TPJ TXA	1	926,1	5560,0	59,8	33,3	2	B	38,8	233,1
25/05/2016	T2	Franq CA	Cabernet	2,5	G-H	TPJ TXA	1	926,1	5560,0	59,8	33,3	2	A	26,0	741,3
25/05/2016	T2	Franq CA	Cabernet	2,5	G-H	TPJ TXA	1	926,1	5560,0	59,8	33,3	3	C	55,0	762,3
25/05/2016	T2	Franq CA	Cabernet	2,5	G-H	TPJ TXA	1	926,1	5560,0	59,8	33,3	3	B	38,8	353,5
25/05/2016	T2	Franq CA	Cabernet	2,5	G-H	TPJ TXA	1	926,1	5560,0	59,8	33,3	3	A	26,0	585,7
25/05/2016	T2	Franq CA	Cabernet	2,5	G-H	TPJ TXA	1	926,1	5560,0	59,8	33,3	4	C	55,0	755,4
25/05/2016	T2	Franq CA	Cabernet	2,5	G-H	TPJ TXA	1	926,1	5560,0	59,8	33,3	4	B	38,8	464,4
25/05/2016	T2	Franq CA	Cabernet	2,5	G-H	TPJ TXA	1	926,1	5560,0	59,8	33,3	5	C	55,0	639,1
25/05/2016	T2	Franq CA	Cabernet	2,5	G-H	TPJ TXA	2	976,0	6160,0	68,0	31,7	1	D	21,8	792,4
25/05/2016	T2	Franq CA	Cabernet	2,5	G-H	TPJ TXA	2	976,0	6160,0	68,0	31,7	1	C	40,5	427,9
25/05/2016	T2	Franq CA	Cabernet	2,5	G-H	TPJ TXA	2	976,0	6160,0	68,0	31,7	1	B	40,8	261,4
25/05/2016	T2	Franq CA	Cabernet	2,5	G-H	TPJ TXA	2	976,0	6160,0	68,0	31,7	1	A	23,8	145,1
25/05/2016	T2	Franq CA	Cabernet	2,5	G-H	TPJ TXA	2	976,0	6160,0	68,0	31,7	2	D	21,8	683,4
25/05/2016	T2	Franq CA	Cabernet	2,5	G-H	TPJ TXA	2	976,0	6160,0	68,0	31,7	2	C	40,5	1308,3
25/05/2016	T2	Franq CA	Cabernet	2,5	G-H	TPJ TXA	2	976,0	6160,0	68,0	31,7	2	B	40,8	646,4
25/05/2016	T2	Franq CA	Cabernet	2,5	G-H	TPJ TXA	2	976,0	6160,0	68,0	31,7	2	A	23,8	129,1
25/05/2016	T2	Franq CA	Cabernet	2,5	G-H	TPJ TXA	2	976,0	6160,0	68,0	31,7	3	C	40,5	1632,7
25/05/2016	T2	Franq CA	Cabernet	2,5	G-H	TPJ TXA	2	976,0	6160,0	68,0	31,7	3	B	40,8	824,8
25/05/2016	T2	Franq CA	Cabernet	2,5	G-H	TPJ TXA	2	976,0	6160,0	68,0	31,7	4	C	40,5	685,2
25/05/2016	T2	Franq CA	Cabernet	2,5	G-H	TPJ TXA	2	976,0	6160,0	68,0	31,7	4	B	40,8	668,3
25/05/2016	T2	Franq CA	Cabernet	2,5	G-H	TPJ TXA	3	1133,5	5860,0	55,3	38,7	1	D	30,8	672,4
25/05/2016	T2	Franq CA	Cabernet	2,5	G-H	TPJ TXA	3	1133,5	5860,0	55,3	38,7	1	C	41,0	300,6
25/05/2016	T2	Franq CA	Cabernet	2,5	G-H	TPJ TXA	3	1133,5	5860,0	55,3	38,7	1	B	46,3	367,2
25/05/2016	T2	Franq CA	Cabernet	2,5	G-H	TPJ TXA	3	1133,5	5860,0	55,3	38,7	1	A	36,8	181,6
25/05/2016	T2	Franq CA	Cabernet	2,5	G-H	TPJ TXA	3	1133,5	5860,0	55,3	38,7	2	D	30,8	1794,2
25/05/2016	T2	Franq CA	Cabernet	2,5	G-H	TPJ TXA	3	1133,5	5860,0	55,3	38,7	2	C	41,0	517,8
25/05/2016	T2	Franq CA	Cabernet	2,5	G-H	TPJ TXA	3	1133,5	5860,0	55,3	38,7	2	B	46,3	391,4
25/05/2016	T2	Franq CA	Cabernet	2,5	G-H	TPJ TXA	3	1133,5	5860,0	55,3	38,7	2	A	36,8	567,0
25/05/2016	T2	Franq CA	Cabernet	2,5	G-H	TPJ TXA	3	1133,5	5860,0	55,3	38,7	3	D	30,8	855,8
25/05/2016	T2	Franq CA	Cabernet	2,5	G-H	TPJ TXA	3	1133,5	5860,0	55,3	38,7	3	C	41,0	974,4
25/05/2016	T2	Franq CA	Cabernet	2,5	G-H	TPJ TXA	3	1133,5	5860,0	55,3	38,7	3	B	46,3	443,9
25/05/2016	T2	Franq CA	Cabernet	2,5	G-H	TPJ TXA	3	1133,5	5860,0	55,3	38,7	3	A	36,8	184,3
25/05/2016	T2	Franq CA	Cabernet	2,5	G-H	TPJ TXA	3	1133,5	5860,0	55,3	38,7	4	C	41,0	621,3
25/05/2016	T2	Franq CA	Cabernet	2,5	G-H	TPJ TXA	3	1133,5	5860,0	55,3	38,7	4	B	46,3	339,4
25/05/2016	T2	Franq CA	Cabernet	2,5	G-H	TPJ TXA	4	1117,4	6340,0	63,5	35,3	1	D	22,8	489,5
25/05/2016	T2	Franq CA	Cabernet	2,5	G-H	TPJ TXA	4	1117,4	6340,0	63,5	35,3	1	C	48,8	734,0
25/05/2016	T2	Franq CA	Cabernet	2,5	G-H	TPJ TXA	4	1117,4	6340,0	63,5	35,3	1	B	42,5	519,6
25/05/2016	T2	Franq CA	Cabernet	2,5	G-H	TPJ TXA	4	1117,4	6340,0	63,5	35,3	1	A	27,0	201,2
25/05/2016	T2	Franq CA	Cabernet	2,5	G-H	TPJ TXA	4	1117,4	6340,0	63,5	35,3	2	D	22,8	382,3
25/05/2016	T2	Franq CA	Cabernet	2,5	G-H	TPJ TXA	4	1117,4	6340,0	63,5	35,3	2	C	48,8	381,8
25/05/2016	T2	Franq CA	Cabernet	2,5	G-H	TPJ TXA	4	1117,4	6340,0	63,5	35,3	2	B	42,5	389,6
25/05/2016	T2	Franq CA	Cabernet	2,5	G-H	TPJ TXA	4	1117,4	6340,0	63,5	35,3	2	A	27,0	253,6
25/05/2016	T2	Franq CA	Cabernet	2,5	G-H	TPJ TXA	4	1117,4	6340,0	63,5	35,3	3	C	48,8	179,3
25/05/2016	T2	Franq CA	Cabernet	2,5	G-H	TPJ TXA	4	1117,4	6340,0	63,5	35,3	3	B	42,5	148,7
25/05/2016	T2	Franq CA	Cabernet	2,5	G-H	TPJ TXA	4	1117,4	6340,0	63,5	35,3	4	C	48,8	351,3
25/05/2016	T2	Franq CA	Cabernet	2,5	G-H	TPJ TXA	4	1117,4	6340,0	63,5	35,3	4	B	42,5	634,1
25/05/2016	T2	Franq CA	Cabernet	2,5	G-H	TPJ TXA	4	1117,4	6340,0	63,5	35,3	5	C	48,8	609,9
25/05/2016	T2	Franq CA	Cabernet	2,5	G-H	VC 1/4hands	1	958,0	4780,0	69,5	40,1	1	C	46,3	188,7
25/05/2016	T2	Franq CA	Cabernet	2,5	G-H	VC 1/4hands	1	958,0	4780,0	69,5	40,1	1	B	45,8	145,0
25/05/2016	T2	Franq CA	Cabernet	2,5	G-H	VC 1/4hands	1	958,0	4780,0	69,5	40,1	1	A	28,3	727,4
25/05/2016	T2	Franq CA	Cabernet	2,5	G-H	VC 1/4hands	1	958,0	4780,0	69,5	40,1	2	C	46,3	131,8
25/05/2016	T2	Franq CA	Cabernet	2,5	G-H	VC 1/4hands	1	958,0	4780,0	69,5	40,1	2	B	45,8	147,4
25/05/2016	T2	Franq CA	Cabernet	2,5	G-H	VC 1/4hands	1	958,0	4780,0	69,5	40,1	2	A	28,3	90,9
25/05/2016	T2	Franq CA	Cabernet	2,5	G-H	VC 1/4hands	1	958,0	4780,0	69,5	40,1	3	C	46,3	250,4
25/05/2016	T2	Franq CA	Cabernet	2,5	G-H	VC 1/4hands	1	958,0	4780,0	69,5	40,1	3	B	45,8	149,0
25/05/2016	T2	Franq CA	Cabernet	2,5	G-H	VC 1/4hands	1	958,0	4780,0	69,5	40,1	3	A	28,3	58,1
25/05/2016	T2	Franq CA	Cabernet	2,5	G-H	VC 1/4hands	1	958,0	4780,0	69,5	40,1	4	C	46,3	195,1
25/05/2016	T2	Franq CA	Cabernet	2,5	G-H	VC 1/4hands	1	958,0	4780,0	69,5	40,1	4	B	45,8	182,7
25/05/2016	T2	Franq CA	Cabernet	2,5	G-H	VC 1/4hands	2	705,5	5440,0	77,0	25,9	1	D	11,0	294,0
25/05/2016	T2	Franq CA	Cabernet	2,5	G-H	VC 1/4hands	2	705,5	5440,0	77,0	25,9	1	C	41,5	615,3
25/05/2016	T2	Franq CA	Cabernet	2,5	G-H	VC 1/4hands	2	705,5	5440,0	77,0	25,9	1	B	31,0	653,7
25/05/2016	T2	Franq CA	Cabernet	2,5	G-H	VC 1/4hands	2	705,5	5440,0	77,0	25,9	1	A	20,3	653,3
25/05/2016	T2	Franq CA	Cabernet	2,5	G-H	VC 1/4hands	2	705,5	5440,0	77,0	25,9	2	C	41,5	401,8
25/05/2016	T2	Franq CA	Cabernet	2,5	G-H	VC 1/4hands	2	705,5	5440,0	77,0	25,9	2	B	31,0	324,1
25/05/2016	T2	Franq CA	Cabernet	2,5	G-H	VC 1/4hands	2	705,5	5440,0	77,0	25,9	2	A	20,3	48,1
25/05/2016	T2	Franq CA	Cabernet	2,5	G-H	VC 1/4hands	2	705,5	5440,0	77,0	25,9	3	C	41,5	359,7
25/05/2016	T2	Franq CA	Cabernet	2,5	G-H	VC 1/4hands	2	705,5	5440,0	77,0	25,9	3	B	31,0	93,7
25/05/2016	T2	Franq CA	Cabernet	2,5	G-H	VC 1/4hands	2	705,5	5440,0	77,0	25,9	4	C	41,5	197,5
25/05/2016	T2	Franq CA	Cabernet	2,5	G-H	VC 1/4hands	3	880,3	4420,0	73,3	39,8	1	C	42,8	407,0
25/05/2016	T2	Franq CA	Cabernet	2,5	G-H	VC 1/4hands	3	880,3	4420,0	73,3	39,8	1	B	43,3	709,0
25/05/2016	T2	Franq CA	Cabernet	2,5	G-H	VC 1/4hands	3	880,3	4420,0	73,3	39,8	1	A	33,5	894,9
25/05/2016	T2	Franq CA	Cabernet	2,5	G-H	VC 1/4hands	3	880,3	4420,0	73,3	39,8	2	C	42,8	182,3
25/05/2016	T2	Franq CA	Cabernet	2,5	G-H	VC 1/4hands	3	880,3	4420,0	73,3	39,8	2	B	43,3	413,0
25/05/2016	T2	Franq CA	Cabernet	2,5	G-H	VC 1/4hands	3	880,3	4420,0	73,3	39,8	2	A	33,5	679,0
25/05/2016	T2	Franq CA	Cabernet	2,5	G-H	VC 1/4hands	3	880,3	4420,0	73,3	39,8	3	C	42,8	243,9
25/05/2016	T2	Franq CA	Cabernet	2,5	G-H	VC 1/4hands	3	880,3	4420,0	73,3	39,8	3	B	43,3	394,6
25/05/2016	T2	Franq CA	Cabernet	2,5	G-H	VC 1/4hands	3	880,3	4420,0	73,3	39,8	3	A	33,5	32,4
25/05/2016	T2	Franq CA	Cabernet	2,5	G-H	VC 1/4hands	3	880,3	4420,0	73,3	39,8	4	C	42,8	69,7
25/05/2016	T2	Franq CA	Cabernet	2,5	G-H	VC 1/4hands	3	880,3	4420,0	73,3	39,8	4	B	43,3	242,3
25/05/2016	T2	Franq CA	Cabernet	2,5	G-H	VC 1/4hands	4	882,7	5080,0	79,3	37,7	1	D	20,8	292,4
25/05/2016	T2	Franq CA	Cabernet	2,5	G-H	VC 1/4hands	4	882,7	5080,0	79,3	37,7	1	C	38,5	558,8
25/05/2016	T2	Franq CA	Cabernet	2,5	G-H	VC 1/4hands	4	882,7	5080,0	79,3	37,7	1	B	44,3	698,2
25/05/2016	T2	Franq CA	Cabernet	2,5	G-H	VC 1/4hands	4	882,7	5080,0	79,3	37,7	1	A	35,5	729,4
25/05/2016	T2	Franq CA	Cabernet	2,5	G-H	VC 1/4hands	4	882,7	5080,0	79,3	37,7	2	D	20,8	117,0
25/05/2016	T2	Franq CA	Cabernet	2,5	G-H	VC 1/4hands	4	882,7	5080,0	79,3	37,7	2	C	38,5	216,3
25/05/2016	T2	Franq CA	Cabernet	2,5	G-H	VC 1/4hands	4	882,7	5080,0	79,3	37,7	2	B	44,3	196,7
25/05/2016	T2	Franq CA	Cabernet	2,5	G-H	VC 1/4hands	4	882,7	5080,0	79,3	37,7	2	A	35,5	177,0
25/05/2016	T2	Franq CA	Cabernet	2,5	G-H	VC 1/4hands	4	882,7	5080,0	79,3	37,7	3	C	38,5	98,1
25/05/2016	T2	Franq CA	Cabernet	2,5	G-H	VC 1/4hands	4	882,7	5080,0	79,3	37,7	3	B	44,3	68,5
25/05/2016	T2	Franq CA	Cabernet	2,5	G-H	VC 1/4hands	4	882,7	5080,0	79,3	37,7	3	A	35,5	114,2
25/05/2016	T2	Franq CA	Cabernet	2,5	G-H	VC 1/4hands	4	882,7	5080,0	79,3	37,7	4	C	38,5	66,5
25/05/2016	T2	Franq CA	Cabernet	2,5	G-H	VC 1/4hands	4	882,7	5080,0	79,3	37,7	4	B	44,3	50,1
25/05/2016	T2	Petit Verdot	Petit Verdot	2,5	H	TPJ TXA	1	1267,2	5760,0	65,8	44,0	1	D	29,0	387,4
25/05/2016	T2	Petit Verdot	Petit Verdot	2,5	H	TPJ TXA	1	1267,2	5760,0	65,8	44,0	1	C	55,2	857,3
25/05/2016	T2	Petit Verdot	Petit Verdot	2,5	H	TPJ TXA	1	1267,2	5760,0	65,8	44,0	1	B	56,2	890,6
25/05/2016	T2	Petit Verdot	Petit Verdot	2,5	H	TPJ TXA	1	1267,2	5760,0	65,8	44,0	1	A	35,6	313,8
25/05/2016	T2	Petit Verdot	Petit Verdot	2,5	H	TPJ TXA	1	1267,2	5760,0	65,8	44,0	2	D	29,0	663,2
25/05/2016	T2	Petit Verdot	Petit Verdot	2,5	H	TPJ TXA	1	1267,2	5760,0	65,8	44,0	2	C	55,2	178,3
25/05/2016	T2	Petit Verdot	Petit Verdot	2,5	H	TPJ TXA	1	1267,2	5760,0	65,8	44,0	2	B	56,2	912,8
25/05/2016	T2	Petit Verdot	Petit Verdot	2,5	H	TPJ TXA	1	1267,2	5760,0	65,8	44,0	2	A	35,6	129,5
25/05/2016	T2	Petit Verdot	Petit Verdot	2,5	H	TPJ TXA	1	1267,2	5760,0	65,8	44,0	3	D	29,0	297,1
25/05/2016	T2	Petit Verdot	Petit Verdot	2,5	H	TPJ TXA	1	1267,2	5760,0	65,8	44,0	3	C	55,2	450,4
25/05/2016	T2	Petit Verdot	Petit Verdot	2,5	H	TPJ TXA	1	1267,2	5760,0	65,8	44,0	3	B	56,2	84,4
25/05/2016	T2	Petit Verdot	Petit Verdot	2,5	H	TPJ TXA	1	1267,2	5760,0	65,8	44,0	3	A	35,6	202,4
25/05/2016	T2	Petit Verdot	Petit Verdot	2,5	H	TPJ TXA	1	1267,2	5760,0	65,8	44,0	4	C	55,2	355,4
25/05/2016	T2	Petit Verdot	Petit Verdot	2,5	H	TPJ TXA	1	1267,2	5760,0	65,8	44,0	4	B	56,2	184,6
25/05/2016	T2	Petit Verdot	Petit Verdot	2,5	H	TPJ TXA	1	1267,2	5760,0	65,8	44,0	5	C	55,2	635,1
25/05/2016	T2	Petit Verdot	Petit Verdot	2,5	H	TPJ TXA	1	1267,2	5760,0	65,8	44,0	5	B	56,2	1352,5
25/05/2016	T2	Petit Verdot	Petit Verdot	2,5	H	TPJ TXA	2	1126,6	6100,0	82,5	36,9	1	D	23,5	183,4
25/05/2016	T2	Petit Verdot	Petit Verdot	2,5	H	TPJ TXA	2	1126,6	6100,0	82,5	36,9	1	C	40,5	292,8
25/05/2016	T2	Petit Verdot	Petit Verdot	2,5	H	TPJ TXA	2	1126,6	6100,0	82,5	36,9	1	B	45,5	575,6
25/05/2016	T2	Petit Verdot	Petit Verdot	2,5	H	TPJ TXA	2	1126,6	6100,0	82,5	36,9	1	A	38,3	81,2
25/05/2016	T2	Petit Verdot	Petit Verdot	2,5	H	TPJ TXA	2	1126,6	6100,0	82,5	36,9	2	D	23,5	533,6
25/05/2016	T2	Petit Verdot	Petit Verdot	2,5	H	TPJ TXA	2	1126,6	6100,0	82,5	36,9	2	C	40,5	482,1
25/05/2016	T2	Petit Verdot	Petit Verdot	2,5	H	TPJ TXA	2	1126,6	6100,0	82,5	36,9	2	B	45,5	635,4
25/05/2016	T2	Petit Verdot	Petit Verdot	2,5	H	TPJ TXA	2	1126,6	6100,0	82,5	36,9	2	A	38,3	110,9
25/05/2016	T2	Petit Verdot	Petit Verdot	2,5	H	TPJ TXA	2	1126,6	6100,0	82,5	36,9	3	C	40,5	1194,4
25/05/2016	T2	Petit Verdot	Petit Verdot	2,5	H	TPJ TXA	2	1126,6	6100,0	82,5	36,9	3	B	45,5	295,1
25/05/2016	T2	Petit Verdot	Petit Verdot	2,5	H	TPJ TXA	2	1126,6	6100,0	82,5	36,9	3	A	38,3	471,8
25/05/2016	T2	Petit Verdot	Petit Verdot	2,5	H	TPJ TXA	2	1126,6	6100,0	82,5	36,9	4	C	40,5	1231,3
25/05/2016	T2	Petit Verdot	Petit Verdot	2,5	H	TPJ TXA	2	1126,6	6100,0	82,5	36,9	4	B	45,5	1686,5
25/05/2016	T2	Petit Verdot	Petit Verdot	2,5	H	TPJ TXA	2	1126,6	6100,0	82,5	36,9	4	A	38,3	90,3
25/05/2016	T2	Petit Verdot	Petit Verdot	2,5	H	TPJ TXA	3	1356,9	6260,0	77,3	43,4	1	E	22,5	656,4
25/05/2016	T2	Petit Verdot	Petit Verdot	2,5	H	TPJ TXA	3	1356,9	6260,0	77,3	43,4	1	D	51,0	409,6
25/05/2016	T2	Petit Verdot	Petit Verdot	2,5	H	TPJ TXA	3	1356,9	6260,0	77,3	43,4	1	C	54,8	645,7
25/05/2016	T2	Petit Verdot	Petit Verdot	2,5	H	TPJ TXA	3	1356,9	6260,0	77,3	43,4	1	B	53,3	464,7
25/05/2016	T2	Petit Verdot	Petit Verdot	2,5	H	TPJ TXA	3	1356,9	6260,0	77,3	43,4	1	A	35,3	176,7
25/05/2016	T2	Petit Verdot	Petit Verdot	2,5	H	TPJ TXA	3	1356,9	6260,0	77,3	43,4	2	E	22,5	713,9
25/05/2016	T2	Petit Verdot	Petit Verdot	2,5	H	TPJ TXA	3	1356,9	6260,0	77,3	43,4	2	D	51,0	601,0
25/05/2016	T2	Petit Verdot	Petit Verdot	2,5	H	TPJ TXA	3	1356,9	6260,0	77,3	43,4	2	C	54,8	525,7
25/05/2016	T2	Petit Verdot	Petit Verdot	2,5	H	TPJ TXA	3	1356,9	6260,0	77,3	43,4	2	B	53,3	698,8
25/05/2016	T2	Petit Verdot	Petit Verdot	2,5	H	TPJ TXA	3	1356,9	6260,0	77,3	43,4	2	A	35,3	124,4
25/05/2016	T2	Petit Verdot	Petit Verdot	2,5	H	TPJ TXA	3	1356,9	6260,0	77,3	43,4	3	D	51,0	584,3
25/05/2016	T2	Petit Verdot	Petit Verdot	2,5	H	TPJ TXA	3	1356,9	6260,0	77,3	43,4	3	C	54,8	113,3
25/05/2016	T2	Petit Verdot	Petit Verdot	2,5	H	TPJ TXA	3	1356,9	6260,0	77,3	43,4	3	B	53,3	400,9
25/05/2016	T2	Petit Verdot	Petit Verdot	2,5	H	TPJ TXA	3	1356,9	6260,0	77,3	43,4	3	A	35,3	88,7
25/05/2016	T2	Petit Verdot	Petit Verdot	2,5	H	TPJ TXA	3	1356,9	6260,0	77,3	43,4	4	D	51,0	528,9
25/05/2016	T2	Petit Verdot	Petit Verdot	2,5	H	TPJ TXA	3	1356,9	6260,0	77,3	43,4	4	C	54,8	1203,9
25/05/2016	T2	Petit Verdot	Petit Verdot	2,5	H	TPJ TXA	3	1356,9	6260,0	77,3	43,4	4	B	53,3	644,2
25/05/2016	T2	Petit Verdot	Petit Verdot	2,5	H	TPJ TXA	3	1356,9	6260,0	77,3	43,4	5	D	51,0	892,2
25/05/2016	T2	Petit Verdot	Petit Verdot	2,5	H	TPJ TXA	3	1356,9	6260,0	77,3	43,4	5	C	54,8	923,1
25/05/2016	T2	Petit Verdot	Petit Verdot	2,5	H	TPJ TXA	4	1068,6	6020,0	66,8	35,5	1	D	21,3	334,8
25/05/2016	T2	Petit Verdot	Petit Verdot	2,5	H	TPJ TXA	4	1068,6	6020,0	66,8	35,5	1	C	46,0	424,7
25/05/2016	T2	Petit Verdot	Petit Verdot	2,5	H	TPJ TXA	4	1068,6	6020,0	66,8	35,5	1	B	42,8	522,1
25/05/2016	T2	Petit Verdot	Petit Verdot	2,5	H	TPJ TXA	4	1068,6	6020,0	66,8	35,5	1	A	32,0	327,6
25/05/2016	T2	Petit Verdot	Petit Verdot	2,5	H	TPJ TXA	4	1068,6	6020,0	66,8	35,5	2	D	21,3	482,9
25/05/2016	T2	Petit Verdot	Petit Verdot	2,5	H	TPJ TXA	4	1068,6	6020,0	66,8	35,5	2	C	46,0	84,4
25/05/2016	T2	Petit Verdot	Petit Verdot	2,5	H	TPJ TXA	4	1068,6	6020,0	66,8	35,5	2	B	42,8	582,0
25/05/2016	T2	Petit Verdot	Petit Verdot	2,5	H	TPJ TXA	4	1068,6	6020,0	66,8	35,5	2	A	32,0	589,5
25/05/2016	T2	Petit Verdot	Petit Verdot	2,5	H	TPJ TXA	4	1068,6	6020,0	66,8	35,5	3	C	46,0	119,2
25/05/2016	T2	Petit Verdot	Petit Verdot	2,5	H	TPJ TXA	4	1068,6	6020,0	66,8	35,5	3	B	42,8	251,6
25/05/2016	T2	Petit Verdot	Petit Verdot	2,5	H	TPJ TXA	4	1068,6	6020,0	66,8	35,5	3	A	32,0	427,9
25/05/2016	T2	Petit Verdot	Petit Verdot	2,5	H	TPJ TXA	4	1068,6	6020,0	66,8	35,5	4	C	46,0	574,8
25/05/2016	T2	Petit Verdot	Petit Verdot	2,5	H	TPJ TXA	4	1068,6	6020,0	66,8	35,5	4	B	42,8	225,8
25/05/2016	T2	Petit Verdot	Petit Verdot	2,5	H	VC 1/4hands	1	675,6	5260,0	72,0	25,7	1	D	21,8	360,3
25/05/2016	T2	Petit Verdot	Petit Verdot	2,5	H	VC 1/4hands	1	675,6	5260,0	72,0	25,7	1	C	26,0	291,7
25/05/2016	T2	Petit Verdot	Petit Verdot	2,5	H	VC 1/4hands	1	675,6	5260,0	72,0	25,7	1	B	30,5	388,2
25/05/2016	T2	Petit Verdot	Petit Verdot	2,5	H	VC 1/4hands	1	675,6	5260,0	72,0	25,7	1	A	24,5	500,9
25/05/2016	T2	Petit Verdot	Petit Verdot	2,5	H	VC 1/4hands	1	675,6	5260,0	72,0	25,7	2	D	21,8	275,1
25/05/2016	T2	Petit Verdot	Petit Verdot	2,5	H	VC 1/4hands	1	675,6	5260,0	72,0	25,7	2	C	26,0	55,3
25/05/2016	T2	Petit Verdot	Petit Verdot	2,5	H	VC 1/4hands	1	675,6	5260,0	72,0	25,7	2	B	30,5	50,9
25/05/2016	T2	Petit Verdot	Petit Verdot	2,5	H	VC 1/4hands	1	675,6	5260,0	72,0	25,7	2	A	24,5	46,5
25/05/2016	T2	Petit Verdot	Petit Verdot	2,5	H	VC 1/4hands	1	675,6	5260,0	72,0	25,7	3	B	30,5	54,9
25/05/2016	T2	Petit Verdot	Petit Verdot	2,5	H	VC 1/4hands	2	1062,2	6600,0	76,3	32,2	1	D	30,3	224,2
25/05/2016	T2	Petit Verdot	Petit Verdot	2,5	H	VC 1/4hands	2	1062,2	6600,0	76,3	32,2	1	C	34,5	327,2
25/05/2016	T2	Petit Verdot	Petit Verdot	2,5	H	VC 1/4hands	2	1062,2	6600,0	76,3	32,2	1	B	32,8	462,5
25/05/2016	T2	Petit Verdot	Petit Verdot	2,5	H	VC 1/4hands	2	1062,2	6600,0	76,3	32,2	1	A	31,3	167,2
25/05/2016	T2	Petit Verdot	Petit Verdot	2,5	H	VC 1/4hands	2	1062,2	6600,0	76,3	32,2	2	D	30,3	399,1
25/05/2016	T2	Petit Verdot	Petit Verdot	2,5	H	VC 1/4hands	2	1062,2	6600,0	76,3	32,2	2	C	34,5	222,6
25/05/2016	T2	Petit Verdot	Petit Verdot	2,5	H	VC 1/4hands	2	1062,2	6600,0	76,3	32,2	2	B	32,8	103,0
25/05/2016	T2	Petit Verdot	Petit Verdot	2,5	H	VC 1/4hands	2	1062,2	6600,0	76,3	32,2	2	A	31,3	154,3
25/05/2016	T2	Petit Verdot	Petit Verdot	2,5	H	VC 1/4hands	2	1062,2	6600,0	76,3	32,2	3	D	30,3	130,5
25/05/2016	T2	Petit Verdot	Petit Verdot	2,5	H	VC 1/4hands	2	1062,2	6600,0	76,3	32,2	3	C	34,5	187,0
25/05/2016	T2	Petit Verdot	Petit Verdot	2,5	H	VC 1/4hands	2	1062,2	6600,0	76,3	32,2	3	B	32,8	148,3
25/05/2016	T2	Petit Verdot	Petit Verdot	2,5	H	VC 1/4hands	2	1062,2	6600,0	76,3	32,2	3	A	31,3	76,4
25/05/2016	T2	Petit Verdot	Petit Verdot	2,5	H	VC 1/4hands	3	1048,7	6180,0	78,3	33,9	1	D	20,0	311,9
25/05/2016	T2	Petit Verdot	Petit Verdot	2,5	H	VC 1/4hands	3	1048,7	6180,0	78,3	33,9	1	C	41,3	441,9
25/05/2016	T2	Petit Verdot	Petit Verdot	2,5	H	VC 1/4hands	3	1048,7	6180,0	78,3	33,9	1	B	40,0	442,8
25/05/2016	T2	Petit Verdot	Petit Verdot	2,5	H	VC 1/4hands	3	1048,7	6180,0	78,3	33,9	1	A	34,5	427,4
25/05/2016	T2	Petit Verdot	Petit Verdot	2,5	H	VC 1/4hands	3	1048,7	6180,0	78,3	33,9	2	D	20,0	227,8
25/05/2016	T2	Petit Verdot	Petit Verdot	2,5	H	VC 1/4hands	3	1048,7	6180,0	78,3	33,9	2	C	41,3	93,7
25/05/2016	T2	Petit Verdot	Petit Verdot	2,5	H	VC 1/4hands	3	1048,7	6180,0	78,3	33,9	2	B	40,0	44,8
25/05/2016	T2	Petit Verdot	Petit Verdot	2,5	H	VC 1/4hands	3	1048,7	6180,0	78,3	33,9	2	A	34,5	237,5
25/05/2016	T2	Petit Verdot	Petit Verdot	2,5	H	VC 1/4hands	3	1048,7	6180,0	78,3	33,9	3	C	41,3	137,8
25/05/2016	T2	Petit Verdot	Petit Verdot	2,5	H	VC 1/4hands	3	1048,7	6180,0	78,3	33,9	3	B	40,0	389,4
25/05/2016	T2	Petit Verdot	Petit Verdot	2,5	H	VC 1/4hands	3	1048,7	6180,0	78,3	33,9	3	A	34,5	42,8
25/05/2016	T2	Petit Verdot	Petit Verdot	2,5	H	VC 1/4hands	3	1048,7	6180,0	78,3	33,9	4	C	41,3	154,7
25/05/2016	T2	Petit Verdot	Petit Verdot	2,5	H	VC 1/4hands	3	1048,7	6180,0	78,3	33,9	4	B	40,0	61,0
25/05/2016	T2	Petit Verdot	Petit Verdot	2,5	H	VC 1/4hands	4	510,6	5340,0	75,3	19,1	1	D	6,0	391,4
25/05/2016	T2	Petit Verdot	Petit Verdot	2,5	H	VC 1/4hands	4	510,6	5340,0	75,3	19,1	1	C	22,0	762,7
25/05/2016	T2	Petit Verdot	Petit Verdot	2,5	H	VC 1/4hands	4	510,6	5340,0	75,3	19,1	1	B	24,5	771,2
25/05/2016	T2	Petit Verdot	Petit Verdot	2,5	H	VC 1/4hands	4	510,6	5340,0	75,3	19,1	1	A	24,0	959,0
25/05/2016	T2	Petit Verdot	Petit Verdot	2,5	H	VC 1/4hands	4	510,6	5340,0	75,3	19,1	2	C	22,0	185,8
25/05/2016	T2	Petit Verdot	Petit Verdot	2,5	H	VC 1/4hands	4	510,6	5340,0	75,3	19,1	2	B	24,5	185,4
25/05/2016	T2	Petit Verdot	Petit Verdot	2,5	H	VC 1/4hands	4	510,6	5340,0	75,3	19,1	2	A	24,0	142,6
25/05/2016	T2	Le Mas	Carignan	3	H	TPJ TXA	1	1757,7	6683,3	83,0	52,6	1	E	20,8	261,1
25/05/2016	T2	Le Mas	Carignan	3	H	TPJ TXA	1	1757,7	6683,3	83,0	52,6	1	D	63,3	845,8
25/05/2016	T2	Le Mas	Carignan	3	H	TPJ TXA	1	1757,7	6683,3	83,0	52,6	1	C	75,3	562,5
25/05/2016	T2	Le Mas	Carignan	3	H	TPJ TXA	1	1757,7	6683,3	83,0	52,6	1	B	62,0	98,9
25/05/2016	T2	Le Mas	Carignan	3	H	TPJ TXA	1	1757,7	6683,3	83,0	52,6	1	A	41,8	331,1
25/05/2016	T2	Le Mas	Carignan	3	H	TPJ TXA	1	1757,7	6683,3	83,0	52,6	2	E	20,8	485,4
25/05/2016	T2	Le Mas	Carignan	3	H	TPJ TXA	1	1757,7	6683,3	83,0	52,6	2	D	63,3	238,6
25/05/2016	T2	Le Mas	Carignan	3	H	TPJ TXA	1	1757,7	6683,3	83,0	52,6	2	C	75,3	116,1
25/05/2016	T2	Le Mas	Carignan	3	H	TPJ TXA	1	1757,7	6683,3	83,0	52,6	2	B	62,0	450,0
25/05/2016	T2	Le Mas	Carignan	3	H	TPJ TXA	1	1757,7	6683,3	83,0	52,6	2	A	41,8	217,2
25/05/2016	T2	Le Mas	Carignan	3	H	TPJ TXA	1	1757,7	6683,3	83,0	52,6	3	D	63,3	273,6
25/05/2016	T2	Le Mas	Carignan	3	H	TPJ TXA	1	1757,7	6683,3	83,0	52,6	3	C	75,3	208,9
25/05/2016	T2	Le Mas	Carignan	3	H	TPJ TXA	1	1757,7	6683,3	83,0	52,6	3	B	62,0	82,1
25/05/2016	T2	Le Mas	Carignan	3	H	TPJ TXA	1	1757,7	6683,3	83,0	52,6	3	A	41,8	170,0
25/05/2016	T2	Le Mas	Carignan	3	H	TPJ TXA	1	1757,7	6683,3	83,0	52,6	4	D	63,3	775,0
25/05/2016	T2	Le Mas	Carignan	3	H	TPJ TXA	1	1757,7	6683,3	83,0	52,6	4	C	75,3	247,9
25/05/2016	T2	Le Mas	Carignan	3	H	TPJ TXA	1	1757,7	6683,3	83,0	52,6	4	B	62,0	150,4
25/05/2016	T2	Le Mas	Carignan	3	H	TPJ TXA	1	1757,7	6683,3	83,0	52,6	4	A	41,8	266,1
25/05/2016	T2	Le Mas	Carignan	3	H	TPJ TXA	1	1757,7	6683,3	83,0	52,6	5	D	63,3	442,9
25/05/2016	T2	Le Mas	Carignan	3	H	TPJ TXA	1	1757,7	6683,3	83,0	52,6	5	C	75,3	228,2
25/05/2016	T2	Le Mas	Carignan	3	H	TPJ TXA	1	1757,7	6683,3	83,0	52,6	5	B	62,0	225,7
25/05/2016	T2	Le Mas	Carignan	3	H	TPJ TXA	1	1757,7	6683,3	83,0	52,6	6	D	63,3	685,8
25/05/2016	T2	Le Mas	Carignan	3	H	TPJ TXA	1	1757,7	6683,3	83,0	52,6	6	C	75,3	367,9
25/05/2016	T2	Le Mas	Carignan	3	H	TPJ TXA	1	1757,7	6683,3	83,0	52,6	6	B	62,0	473,6
25/05/2016	T2	Le Mas	Carignan	3	H	TPJ TXA	2	1349,6	6833,3	88,3	39,5	1	E	15,3	407,9
25/05/2016	T2	Le Mas	Carignan	3	H	TPJ TXA	2	1349,6	6833,3	88,3	39,5	1	D	45,8	279,3
25/05/2016	T2	Le Mas	Carignan	3	H	TPJ TXA	2	1349,6	6833,3	88,3	39,5	1	C	51,8	461,1
25/05/2016	T2	Le Mas	Carignan	3	H	TPJ TXA	2	1349,6	6833,3	88,3	39,5	1	B	53,3	689,7
25/05/2016	T2	Le Mas	Carignan	3	H	TPJ TXA	2	1349,6	6833,3	88,3	39,5	1	A	31,5	522,9
25/05/2016	T2	Le Mas	Carignan	3	H	TPJ TXA	2	1349,6	6833,3	88,3	39,5	2	D	45,8	271,1
25/05/2016	T2	Le Mas	Carignan	3	H	TPJ TXA	2	1349,6	6833,3	88,3	39,5	2	C	51,8	288,2
25/05/2016	T2	Le Mas	Carignan	3	H	TPJ TXA	2	1349,6	6833,3	88,3	39,5	2	B	53,3	175,0
25/05/2016	T2	Le Mas	Carignan	3	H	TPJ TXA	2	1349,6	6833,3	88,3	39,5	2	A	31,5	107,5
25/05/2016	T2	Le Mas	Carignan	3	H	TPJ TXA	2	1349,6	6833,3	88,3	39,5	3	D	45,8	265,4
25/05/2016	T2	Le Mas	Carignan	3	H	TPJ TXA	2	1349,6	6833,3	88,3	39,5	3	C	51,8	130,7
25/05/2016	T2	Le Mas	Carignan	3	H	TPJ TXA	2	1349,6	6833,3	88,3	39,5	3	B	53,3	890,1
25/05/2016	T2	Le Mas	Carignan	3	H	TPJ TXA	2	1349,6	6833,3	88,3	39,5	3	A	31,5	529,3
25/05/2016	T2	Le Mas	Carignan	3	H	TPJ TXA	2	1349,6	6833,3	88,3	39,5	4	D	45,8	890,8
25/05/2016	T2	Le Mas	Carignan	3	H	TPJ TXA	2	1349,6	6833,3	88,3	39,5	4	C	51,8	945,8
25/05/2016	T2	Le Mas	Carignan	3	H	TPJ TXA	2	1349,6	6833,3	88,3	39,5	4	B	53,3	582,5
25/05/2016	T2	Le Mas	Carignan	3	H	TPJ TXA	2	1349,6	6833,3	88,3	39,5	5	C	51,8	995,8
25/05/2016	T2	Le Mas	Carignan	3	H	TPJ TXA	2	1349,6	6833,3	88,3	39,5	5	B	53,3	951,5
25/05/2016	T2	Le Mas	Carignan	3	H	TPJ TXA	3	1207,9	5950,0	85,8	40,6	1	E	13,5	512,9
25/05/2016	T2	Le Mas	Carignan	3	H	TPJ TXA	3	1207,9	5950,0	85,8	40,6	1	D	58,0	334,3
25/05/2016	T2	Le Mas	Carignan	3	H	TPJ TXA	3	1207,9	5950,0	85,8	40,6	1	C	57,0	170,0
25/05/2016	T2	Le Mas	Carignan	3	H	TPJ TXA	3	1207,9	5950,0	85,8	40,6	1	B	46,8	237,5
25/05/2016	T2	Le Mas	Carignan	3	H	TPJ TXA	3	1207,9	5950,0	85,8	40,6	1	A	27,8	629,0
25/05/2016	T2	Le Mas	Carignan	3	H	TPJ TXA	3	1207,9	5950,0	85,8	40,6	2	D	58,0	76,1
25/05/2016	T2	Le Mas	Carignan	3	H	TPJ TXA	3	1207,9	5950,0	85,8	40,6	2	C	57,0	334,7
25/05/2016	T2	Le Mas	Carignan	3	H	TPJ TXA	3	1207,9	5950,0	85,8	40,6	2	B	46,8	204,7
25/05/2016	T2	Le Mas	Carignan	3	H	TPJ TXA	3	1207,9	5950,0	85,8	40,6	2	A	27,8	566,8
25/05/2016	T2	Le Mas	Carignan	3	H	TPJ TXA	3	1207,9	5950,0	85,8	40,6	3	D	58,0	276,8
25/05/2016	T2	Le Mas	Carignan	3	H	TPJ TXA	3	1207,9	5950,0	85,8	40,6	3	C	57,0	220,0
25/05/2016	T2	Le Mas	Carignan	3	H	TPJ TXA	3	1207,9	5950,0	85,8	40,6	3	B	46,8	281,4
25/05/2016	T2	Le Mas	Carignan	3	H	TPJ TXA	3	1207,9	5950,0	85,8	40,6	3	A	27,8	490,7
25/05/2016	T2	Le Mas	Carignan	3	H	TPJ TXA	3	1207,9	5950,0	85,8	40,6	4	D	58,0	106,8
25/05/2016	T2	Le Mas	Carignan	3	H	TPJ TXA	3	1207,9	5950,0	85,8	40,6	4	C	57,0	294,7
25/05/2016	T2	Le Mas	Carignan	3	H	TPJ TXA	3	1207,9	5950,0	85,8	40,6	4	B	46,8	779,3
25/05/2016	T2	Le Mas	Carignan	3	H	TPJ TXA	3	1207,9	5950,0	85,8	40,6	5	D	58,0	172,2
25/05/2016	T2	Le Mas	Carignan	3	H	TPJ TXA	3	1207,9	5950,0	85,8	40,6	5	C	57,0	790,0
25/05/2016	T2	Le Mas	Carignan	3	H	TPJ TXA	3	1207,9	5950,0	85,8	40,6	6	D	58,0	621,8
25/05/2016	T2	Le Mas	Carignan	3	H	TPJ TXA	4	1062,0	6350,0	74,8	33,5	1	E	15,8	396,8
25/05/2016	T2	Le Mas	Carignan	3	H	TPJ TXA	4	1062,0	6350,0	74,8	33,5	1	D	29,5	501,8
25/05/2016	T2	Le Mas	Carignan	3	H	TPJ TXA	4	1062,0	6350,0	74,8	33,5	1	C	47,5	106,4
25/05/2016	T2	Le Mas	Carignan	3	H	TPJ TXA	4	1062,0	6350,0	74,8	33,5	1	B	49,8	171,8
25/05/2016	T2	Le Mas	Carignan	3	H	TPJ TXA	4	1062,0	6350,0	74,8	33,5	1	A	24,8	298,2
25/05/2016	T2	Le Mas	Carignan	3	H	TPJ TXA	4	1062,0	6350,0	74,8	33,5	2	D	29,5	207,9
25/05/2016	T2	Le Mas	Carignan	3	H	TPJ TXA	4	1062,0	6350,0	74,8	33,5	2	C	47,5	100,7
25/05/2016	T2	Le Mas	Carignan	3	H	TPJ TXA	4	1062,0	6350,0	74,8	33,5	2	B	49,8	118,2
25/05/2016	T2	Le Mas	Carignan	3	H	TPJ TXA	4	1062,0	6350,0	74,8	33,5	2	A	24,8	289,7
25/05/2016	T2	Le Mas	Carignan	3	H	TPJ TXA	4	1062,0	6350,0	74,8	33,5	3	C	47,5	63,6
25/05/2016	T2	Le Mas	Carignan	3	H	TPJ TXA	4	1062,0	6350,0	74,8	33,5	3	B	49,8	96,4
25/05/2016	T2	Le Mas	Carignan	3	H	TPJ TXA	4	1062,0	6350,0	74,8	33,5	4	C	47,5	110,0
25/05/2016	T2	Le Mas	Carignan	3	H	TPJ TXA	4	1062,0	6350,0	74,8	33,5	4	B	49,8	416,5
25/05/2016	T2	Le Mas	Carignan	3	H	VC 1/4hands	1	869,8	5533,3	100,3	31,4	1	D	27,5	719,7
25/05/2016	T2	Le Mas	Carignan	3	H	VC 1/4hands	1	869,8	5533,3	100,3	31,4	1	C	37,0	296,8
25/05/2016	T2	Le Mas	Carignan	3	H	VC 1/4hands	1	869,8	5533,3	100,3	31,4	1	B	40,3	1025,7
25/05/2016	T2	Le Mas	Carignan	3	H	VC 1/4hands	1	869,8	5533,3	100,3	31,4	1	A	21,0	408,2
25/05/2016	T2	Le Mas	Carignan	3	H	VC 1/4hands	1	869,8	5533,3	100,3	31,4	2	D	27,5	99,1
25/05/2016	T2	Le Mas	Carignan	3	H	VC 1/4hands	1	869,8	5533,3	100,3	31,4	2	C	37,0	320,7
25/05/2016	T2	Le Mas	Carignan	3	H	VC 1/4hands	1	869,8	5533,3	100,3	31,4	2	B	40,3	611,2
25/05/2016	T2	Le Mas	Carignan	3	H	VC 1/4hands	1	869,8	5533,3	100,3	31,4	2	A	21,0	231,4
25/05/2016	T2	Le Mas	Carignan	3	H	VC 1/4hands	1	869,8	5533,3	100,3	31,4	3	D	27,5	77,2
25/05/2016	T2	Le Mas	Carignan	3	H	VC 1/4hands	1	869,8	5533,3	100,3	31,4	3	C	37,0	137,2
25/05/2016	T2	Le Mas	Carignan	3	H	VC 1/4hands	1	869,8	5533,3	100,3	31,4	3	B	40,3	162,9
25/05/2016	T2	Le Mas	Carignan	3	H	VC 1/4hands	1	869,8	5533,3	100,3	31,4	4	B	40,3	160,7
25/05/2016	T2	Le Mas	Carignan	3	H	VC 1/4hands	2	1017,8	5883,3	102,5	34,6	1	E	6,3	186,3
25/05/2016	T2	Le Mas	Carignan	3	H	VC 1/4hands	2	1017,8	5883,3	102,5	34,6	1	D	34,0	605,9
25/05/2016	T2	Le Mas	Carignan	3	H	VC 1/4hands	2	1017,8	5883,3	102,5	34,6	1	C	51,3	351,9
25/05/2016	T2	Le Mas	Carignan	3	H	VC 1/4hands	2	1017,8	5883,3	102,5	34,6	1	B	46,3	400,8
25/05/2016	T2	Le Mas	Carignan	3	H	VC 1/4hands	2	1017,8	5883,3	102,5	34,6	1	A	35,3	439,4
25/05/2016	T2	Le Mas	Carignan	3	H	VC 1/4hands	2	1017,8	5883,3	102,5	34,6	2	D	34,0	158,2
25/05/2016	T2	Le Mas	Carignan	3	H	VC 1/4hands	2	1017,8	5883,3	102,5	34,6	2	C	51,3	247,0
25/05/2016	T2	Le Mas	Carignan	3	H	VC 1/4hands	2	1017,8	5883,3	102,5	34,6	2	B	46,3	846,2
25/05/2016	T2	Le Mas	Carignan	3	H	VC 1/4hands	2	1017,8	5883,3	102,5	34,6	2	A	35,3	429,8
25/05/2016	T2	Le Mas	Carignan	3	H	VC 1/4hands	2	1017,8	5883,3	102,5	34,6	3	D	34,0	136,1
25/05/2016	T2	Le Mas	Carignan	3	H	VC 1/4hands	2	1017,8	5883,3	102,5	34,6	3	C	51,3	143,0
25/05/2016	T2	Le Mas	Carignan	3	H	VC 1/4hands	2	1017,8	5883,3	102,5	34,6	3	B	46,3	131,9
25/05/2016	T2	Le Mas	Carignan	3	H	VC 1/4hands	2	1017,8	5883,3	102,5	34,6	3	A	35,3	42,4
25/05/2016	T2	Le Mas	Carignan	3	H	VC 1/4hands	2	1017,8	5883,3	102,5	34,6	4	C	51,3	166,0
25/05/2016	T2	Le Mas	Carignan	3	H	VC 1/4hands	2	1017,8	5883,3	102,5	34,6	4	B	46,3	114,3
25/05/2016	T2	Le Mas	Carignan	3	H	VC 1/4hands	2	1017,8	5883,3	102,5	34,6	5	C	51,3	57,6
25/05/2016	T2	Le Mas	Carignan	3	H	VC 1/4hands	3	1101,9	5716,7	89,3	38,6	1	E	6,3	265,3
25/05/2016	T2	Le Mas	Carignan	3	H	VC 1/4hands	3	1101,9	5716,7	89,3	38,6	1	D	54,3	475,3
25/05/2016	T2	Le Mas	Carignan	3	H	VC 1/4hands	3	1101,9	5716,7	89,3	38,6	1	C	53,5	454,8
25/05/2016	T2	Le Mas	Carignan	3	H	VC 1/4hands	3	1101,9	5716,7	89,3	38,6	1	B	50,0	324,5
25/05/2016	T2	Le Mas	Carignan	3	H	VC 1/4hands	3	1101,9	5716,7	89,3	38,6	1	A	28,8	84,8
25/05/2016	T2	Le Mas	Carignan	3	H	VC 1/4hands	3	1101,9	5716,7	89,3	38,6	2	D	54,3	244,4
25/05/2016	T2	Le Mas	Carignan	3	H	VC 1/4hands	3	1101,9	5716,7	89,3	38,6	2	C	53,5	341,2
25/05/2016	T2	Le Mas	Carignan	3	H	VC 1/4hands	3	1101,9	5716,7	89,3	38,6	2	B	50,0	154,9
25/05/2016	T2	Le Mas	Carignan	3	H	VC 1/4hands	3	1101,9	5716,7	89,3	38,6	2	A	28,8	286,3
25/05/2016	T2	Le Mas	Carignan	3	H	VC 1/4hands	3	1101,9	5716,7	89,3	38,6	3	D	54,3	305,7
25/05/2016	T2	Le Mas	Carignan	3	H	VC 1/4hands	3	1101,9	5716,7	89,3	38,6	3	C	53,5	262,2
25/05/2016	T2	Le Mas	Carignan	3	H	VC 1/4hands	3	1101,9	5716,7	89,3	38,6	3	B	50,0	140,8
25/05/2016	T2	Le Mas	Carignan	3	H	VC 1/4hands	3	1101,9	5716,7	89,3	38,6	3	A	28,8	148,8
25/05/2016	T2	Le Mas	Carignan	3	H	VC 1/4hands	3	1101,9	5716,7	89,3	38,6	4	D	54,3	149,7
25/05/2016	T2	Le Mas	Carignan	3	H	VC 1/4hands	3	1101,9	5716,7	89,3	38,6	4	C	53,5	104,9
25/05/2016	T2	Le Mas	Carignan	3	H	VC 1/4hands	3	1101,9	5716,7	89,3	38,6	4	B	50,0	394,6
25/05/2016	T2	Le Mas	Carignan	3	H	VC 1/4hands	3	1101,9	5716,7	89,3	38,6	5	D	54,3	138,8
25/05/2016	T2	Le Mas	Carignan	3	H	VC 1/4hands	3	1101,9	5716,7	89,3	38,6	5	C	53,5	123,9
25/05/2016	T2	Le Mas	Carignan	3	H	VC 1/4hands	3	1101,9	5716,7	89,3	38,6	5	B	50,0	84,4
25/05/2016	T2	Le Mas	Carignan	3	H	VC 1/4hands	4	1263,0	4983,3	95,3	50,7	1	D	47,8	334,5
25/05/2016	T2	Le Mas	Carignan	3	H	VC 1/4hands	4	1263,0	4983,3	95,3	50,7	1	C	61,5	889,1
25/05/2016	T2	Le Mas	Carignan	3	H	VC 1/4hands	4	1263,0	4983,3	95,3	50,7	1	B	57,5	445,9
25/05/2016	T2	Le Mas	Carignan	3	H	VC 1/4hands	4	1263,0	4983,3	95,3	50,7	1	A	36,0	248,6
25/05/2016	T2	Le Mas	Carignan	3	H	VC 1/4hands	4	1263,0	4983,3	95,3	50,7	2	D	47,8	326,0
25/05/2016	T2	Le Mas	Carignan	3	H	VC 1/4hands	4	1263,0	4983,3	95,3	50,7	2	C	61,5	390,1
25/05/2016	T2	Le Mas	Carignan	3	H	VC 1/4hands	4	1263,0	4983,3	95,3	50,7	2	B	57,5	695,6
25/05/2016	T2	Le Mas	Carignan	3	H	VC 1/4hands	4	1263,0	4983,3	95,3	50,7	2	A	36,0	98,2
25/05/2016	T2	Le Mas	Carignan	3	H	VC 1/4hands	4	1263,0	4983,3	95,3	50,7	3	D	47,8	224,7
25/05/2016	T2	Le Mas	Carignan	3	H	VC 1/4hands	4	1263,0	4983,3	95,3	50,7	3	C	61,5	44,9
25/05/2016	T2	Le Mas	Carignan	3	H	VC 1/4hands	4	1263,0	4983,3	95,3	50,7	3	B	57,5	675,5
25/05/2016	T2	Le Mas	Carignan	3	H	VC 1/4hands	4	1263,0	4983,3	95,3	50,7	3	A	36,0	131,2
25/05/2016	T2	Le Mas	Carignan	3	H	VC 1/4hands	4	1263,0	4983,3	95,3	50,7	4	D	47,8	136,1
25/05/2016	T2	Le Mas	Carignan	3	H	VC 1/4hands	4	1263,0	4983,3	95,3	50,7	4	C	61,5	106,4
25/05/2016	T2	Le Mas	Carignan	3	H	VC 1/4hands	4	1263,0	4983,3	95,3	50,7	4	B	57,5	213,1
25/05/2016	T2	Le Mas	Carignan	3	H	VC 1/4hands	4	1263,0	4983,3	95,3	50,7	5	D	47,8	39,3
25/05/2016	T2	Le Mas	Carignan	3	H	VC 1/4hands	4	1263,0	4983,3	95,3	50,7	5	C	61,5	75,9
25/05/2016	T2	Le Mas	Carignan	3	H	VC 1/4hands	4	1263,0	4983,3	95,3	50,7	5	B	57,5	108,7
25/05/2016	T2	Le Mas	Carignan	3	H	VC 1/4hands	4	1263,0	4983,3	95,3	50,7	6	C	61,5	23,7
25/05/2016	T2	Le Mas	Carignan	3	H	VC 1/4hands	4	1263,0	4983,3	95,3	50,7	6	B	57,5	63,6
23/06/2016	T3	Collection	Marselan	2,5	K	TPJ TXA	1	1820,3	9200,0	115,0	39,6	1	G	5,0	28,6
23/06/2016	T3	Collection	Marselan	2,5	K	TPJ TXA	1	1820,3	9200,0	115,0	39,6	1	F	42,0	57,4
23/06/2016	T3	Collection	Marselan	2,5	K	TPJ TXA	1	1820,3	9200,0	115,0	39,6	1	E	47,0	224,3
23/06/2016	T3	Collection	Marselan	2,5	K	TPJ TXA	1	1820,3	9200,0	115,0	39,6	1	D	46,0	78,6
23/06/2016	T3	Collection	Marselan	2,5	K	TPJ TXA	1	1820,3	9200,0	115,0	39,6	1	C	60,0	187,8
23/06/2016	T3	Collection	Marselan	2,5	K	TPJ TXA	1	1820,3	9200,0	115,0	39,6	1	B	56,0	383,5
23/06/2016	T3	Collection	Marselan	2,5	K	TPJ TXA	1	1820,3	9200,0	115,0	39,6	1	A	21,0	129,9
23/06/2016	T3	Collection	Marselan	2,5	K	TPJ TXA	1	1820,3	9200,0	115,0	39,6	2	F	42,0	44,7
23/06/2016	T3	Collection	Marselan	2,5	K	TPJ TXA	1	1820,3	9200,0	115,0	39,6	2	E	47,0	259,1
23/06/2016	T3	Collection	Marselan	2,5	K	TPJ TXA	1	1820,3	9200,0	115,0	39,6	2	D	46,0	213,4
23/06/2016	T3	Collection	Marselan	2,5	K	TPJ TXA	1	1820,3	9200,0	115,0	39,6	2	C	60,0	287,2
23/06/2016	T3	Collection	Marselan	2,5	K	TPJ TXA	1	1820,3	9200,0	115,0	39,6	2	B	56,0	108,1
23/06/2016	T3	Collection	Marselan	2,5	K	TPJ TXA	1	1820,3	9200,0	115,0	39,6	2	A	21,0	164,4
23/06/2016	T3	Collection	Marselan	2,5	K	TPJ TXA	1	1820,3	9200,0	115,0	39,6	3	F	42,0	87,2
23/06/2016	T3	Collection	Marselan	2,5	K	TPJ TXA	1	1820,3	9200,0	115,0	39,6	3	E	47,0	43,8
23/06/2016	T3	Collection	Marselan	2,5	K	TPJ TXA	1	1820,3	9200,0	115,0	39,6	3	D	46,0	102,4
23/06/2016	T3	Collection	Marselan	2,5	K	TPJ TXA	1	1820,3	9200,0	115,0	39,6	3	C	60,0	96,0
23/06/2016	T3	Collection	Marselan	2,5	K	TPJ TXA	1	1820,3	9200,0	115,0	39,6	3	B	56,0	154,6
23/06/2016	T3	Collection	Marselan	2,5	K	TPJ TXA	1	1820,3	9200,0	115,0	39,6	4	E	47,0	242,5
23/06/2016	T3	Collection	Marselan	2,5	K	TPJ TXA	1	1820,3	9200,0	115,0	39,6	4	D	46,0	190,3
23/06/2016	T3	Collection	Marselan	2,5	K	TPJ TXA	1	1820,3	9200,0	115,0	39,6	4	C	60,0	55,9
23/06/2016	T3	Collection	Marselan	2,5	K	TPJ TXA	1	1820,3	9200,0	115,0	39,6	4	B	56,0	31,8
23/06/2016	T3	Collection	Marselan	2,5	K	TPJ TXA	1	1820,3	9200,0	115,0	39,6	5	C	60,0	34,5
23/06/2016	T3	Collection	Marselan	2,5	K	TPJ TXA	1	1820,3	9200,0	115,0	39,6	5	B	56,0	266,6
23/06/2016	T3	Collection	Marselan	2,5	K	TPJ TXA	1	1820,3	9200,0	115,0	39,6	6	C	60,0	123,1
23/06/2016	T3	Collection	Marselan	2,5	K	TPJ TXA	2	2428,8	10560,0	132,0	46,0	1	G	17,0	78,6
23/06/2016	T3	Collection	Marselan	2,5	K	TPJ TXA	2	2428,8	10560,0	132,0	46,0	1	F	67,0	45,6
23/06/2016	T3	Collection	Marselan	2,5	K	TPJ TXA	2	2428,8	10560,0	132,0	46,0	1	E	73,0	227,3
23/06/2016	T3	Collection	Marselan	2,5	K	TPJ TXA	2	2428,8	10560,0	132,0	46,0	1	D	51,0	130,6
23/06/2016	T3	Collection	Marselan	2,5	K	TPJ TXA	2	2428,8	10560,0	132,0	46,0	1	C	40,0	284,0
23/06/2016	T3	Collection	Marselan	2,5	K	TPJ TXA	2	2428,8	10560,0	132,0	46,0	1	B	47,0	246,6
23/06/2016	T3	Collection	Marselan	2,5	K	TPJ TXA	2	2428,8	10560,0	132,0	46,0	1	A	27,0	129,9
23/06/2016	T3	Collection	Marselan	2,5	K	TPJ TXA	2	2428,8	10560,0	132,0	46,0	2	F	67,0	57,9
23/06/2016	T3	Collection	Marselan	2,5	K	TPJ TXA	2	2428,8	10560,0	132,0	46,0	2	E	73,0	78,8
23/06/2016	T3	Collection	Marselan	2,5	K	TPJ TXA	2	2428,8	10560,0	132,0	46,0	2	D	51,0	114,7
23/06/2016	T3	Collection	Marselan	2,5	K	TPJ TXA	2	2428,8	10560,0	132,0	46,0	2	C	40,0	196,6
23/06/2016	T3	Collection	Marselan	2,5	K	TPJ TXA	2	2428,8	10560,0	132,0	46,0	2	B	47,0	151,0
23/06/2016	T3	Collection	Marselan	2,5	K	TPJ TXA	2	2428,8	10560,0	132,0	46,0	2	A	27,0	102,9
23/06/2016	T3	Collection	Marselan	2,5	K	TPJ TXA	2	2428,8	10560,0	132,0	46,0	3	F	67,0	80,6
23/06/2016	T3	Collection	Marselan	2,5	K	TPJ TXA	2	2428,8	10560,0	132,0	46,0	3	E	73,0	140,3
23/06/2016	T3	Collection	Marselan	2,5	K	TPJ TXA	2	2428,8	10560,0	132,0	46,0	3	D	51,0	237,0
23/06/2016	T3	Collection	Marselan	2,5	K	TPJ TXA	2	2428,8	10560,0	132,0	46,0	3	C	40,0	212,7
23/06/2016	T3	Collection	Marselan	2,5	K	TPJ TXA	2	2428,8	10560,0	132,0	46,0	3	B	47,0	158,0
23/06/2016	T3	Collection	Marselan	2,5	K	TPJ TXA	2	2428,8	10560,0	132,0	46,0	4	F	67,0	50,6
23/06/2016	T3	Collection	Marselan	2,5	K	TPJ TXA	2	2428,8	10560,0	132,0	46,0	4	E	73,0	44,5
23/06/2016	T3	Collection	Marselan	2,5	K	TPJ TXA	2	2428,8	10560,0	132,0	46,0	4	D	51,0	64,9
23/06/2016	T3	Collection	Marselan	2,5	K	TPJ TXA	2	2428,8	10560,0	132,0	46,0	4	C	40,0	209,8
23/06/2016	T3	Collection	Marselan	2,5	K	TPJ TXA	2	2428,8	10560,0	132,0	46,0	4	B	47,0	136,9
23/06/2016	T3	Collection	Marselan	2,5	K	TPJ TXA	2	2428,8	10560,0	132,0	46,0	5	F	67,0	122,8
23/06/2016	T3	Collection	Marselan	2,5	K	TPJ TXA	2	2428,8	10560,0	132,0	46,0	5	E	73,0	72,7
23/06/2016	T3	Collection	Marselan	2,5	K	TPJ TXA	2	2428,8	10560,0	132,0	46,0	5	D	51,0	234,8
23/06/2016	T3	Collection	Marselan	2,5	K	TPJ TXA	2	2428,8	10560,0	132,0	46,0	5	B	47,0	156,0
23/06/2016	T3	Collection	Marselan	2,5	K	TPJ TXA	2	2428,8	10560,0	132,0	46,0	6	F	67,0	615,7
23/06/2016	T3	Collection	Marselan	2,5	K	TPJ TXA	2	2428,8	10560,0	132,0	46,0	6	E	73,0	99,4
23/06/2016	T3	Collection	Marselan	2,5	K	TPJ TXA	3	2540,9	9440,0	118,0	53,8	1	F	67,0	108,8
23/06/2016	T3	Collection	Marselan	2,5	K	TPJ TXA	3	2540,9	9440,0	118,0	53,8	1	E	54,0	202,3
23/06/2016	T3	Collection	Marselan	2,5	K	TPJ TXA	3	2540,9	9440,0	118,0	53,8	1	D	52,0	173,2
23/06/2016	T3	Collection	Marselan	2,5	K	TPJ TXA	3	2540,9	9440,0	118,0	53,8	1	C	64,0	138,3
23/06/2016	T3	Collection	Marselan	2,5	K	TPJ TXA	3	2540,9	9440,0	118,0	53,8	1	B	56,0	190,0
23/06/2016	T3	Collection	Marselan	2,5	K	TPJ TXA	3	2540,9	9440,0	118,0	53,8	1	A	30,0	149,4
23/06/2016	T3	Collection	Marselan	2,5	K	TPJ TXA	3	2540,9	9440,0	118,0	53,8	2	F	67,0	111,3
23/06/2016	T3	Collection	Marselan	2,5	K	TPJ TXA	3	2540,9	9440,0	118,0	53,8	2	E	54,0	302,9
23/06/2016	T3	Collection	Marselan	2,5	K	TPJ TXA	3	2540,9	9440,0	118,0	53,8	2	D	52,0	347,4
23/06/2016	T3	Collection	Marselan	2,5	K	TPJ TXA	3	2540,9	9440,0	118,0	53,8	2	C	64,0	225,0
23/06/2016	T3	Collection	Marselan	2,5	K	TPJ TXA	3	2540,9	9440,0	118,0	53,8	2	B	56,0	344,9
23/06/2016	T3	Collection	Marselan	2,5	K	TPJ TXA	3	2540,9	9440,0	118,0	53,8	2	A	30,0	186,2
23/06/2016	T3	Collection	Marselan	2,5	K	TPJ TXA	3	2540,9	9440,0	118,0	53,8	3	F	67,0	26,8
23/06/2016	T3	Collection	Marselan	2,5	K	TPJ TXA	3	2540,9	9440,0	118,0	53,8	3	E	54,0	223,2
23/06/2016	T3	Collection	Marselan	2,5	K	TPJ TXA	3	2540,9	9440,0	118,0	53,8	3	D	52,0	191,6
23/06/2016	T3	Collection	Marselan	2,5	K	TPJ TXA	3	2540,9	9440,0	118,0	53,8	3	C	64,0	188,2
23/06/2016	T3	Collection	Marselan	2,5	K	TPJ TXA	3	2540,9	9440,0	118,0	53,8	3	B	56,0	115,8
23/06/2016	T3	Collection	Marselan	2,5	K	TPJ TXA	3	2540,9	9440,0	118,0	53,8	4	F	67,0	40,9
23/06/2016	T3	Collection	Marselan	2,5	K	TPJ TXA	3	2540,9	9440,0	118,0	53,8	4	E	54,0	40,6
23/06/2016	T3	Collection	Marselan	2,5	K	TPJ TXA	3	2540,9	9440,0	118,0	53,8	4	D	52,0	312,9
23/06/2016	T3	Collection	Marselan	2,5	K	TPJ TXA	3	2540,9	9440,0	118,0	53,8	4	C	64,0	77,0
23/06/2016	T3	Collection	Marselan	2,5	K	TPJ TXA	3	2540,9	9440,0	118,0	53,8	4	B	56,0	192,8
23/06/2016	T3	Collection	Marselan	2,5	K	TPJ TXA	3	2540,9	9440,0	118,0	53,8	5	F	67,0	50,4
23/06/2016	T3	Collection	Marselan	2,5	K	TPJ TXA	3	2540,9	9440,0	118,0	53,8	5	E	54,0	94,2
23/06/2016	T3	Collection	Marselan	2,5	K	TPJ TXA	3	2540,9	9440,0	118,0	53,8	5	D	52,0	88,3
23/06/2016	T3	Collection	Marselan	2,5	K	TPJ TXA	3	2540,9	9440,0	118,0	53,8	5	C	64,0	90,6
23/06/2016	T3	Collection	Marselan	2,5	K	TPJ TXA	3	2540,9	9440,0	118,0	53,8	5	B	56,0	153,5
23/06/2016	T3	Collection	Marselan	2,5	K	TPJ TXA	3	2540,9	9440,0	118,0	53,8	6	F	67,0	267,7
23/06/2016	T3	Collection	Marselan	2,5	K	TPJ TXA	3	2540,9	9440,0	118,0	53,8	6	C	64,0	171,2
23/06/2016	T3	Collection	Marselan	2,5	K	TPJ TXA	4	2072,5	9280,0	116,0	44,7	1	F	45,0	136,7
23/06/2016	T3	Collection	Marselan	2,5	K	TPJ TXA	4	2072,5	9280,0	116,0	44,7	1	E	40,0	191,9
23/06/2016	T3	Collection	Marselan	2,5	K	TPJ TXA	4	2072,5	9280,0	116,0	44,7	1	D	46,0	134,9
23/06/2016	T3	Collection	Marselan	2,5	K	TPJ TXA	4	2072,5	9280,0	116,0	44,7	1	C	60,0	52,7
23/06/2016	T3	Collection	Marselan	2,5	K	TPJ TXA	4	2072,5	9280,0	116,0	44,7	1	B	44,0	189,4
23/06/2016	T3	Collection	Marselan	2,5	K	TPJ TXA	4	2072,5	9280,0	116,0	44,7	1	A	33,0	183,2
23/06/2016	T3	Collection	Marselan	2,5	K	TPJ TXA	4	2072,5	9280,0	116,0	44,7	2	F	45,0	102,9
23/06/2016	T3	Collection	Marselan	2,5	K	TPJ TXA	4	2072,5	9280,0	116,0	44,7	2	E	40,0	236,6
23/06/2016	T3	Collection	Marselan	2,5	K	TPJ TXA	4	2072,5	9280,0	116,0	44,7	2	D	46,0	187,1
23/06/2016	T3	Collection	Marselan	2,5	K	TPJ TXA	4	2072,5	9280,0	116,0	44,7	2	C	60,0	176,0
23/06/2016	T3	Collection	Marselan	2,5	K	TPJ TXA	4	2072,5	9280,0	116,0	44,7	2	B	44,0	132,1
23/06/2016	T3	Collection	Marselan	2,5	K	TPJ TXA	4	2072,5	9280,0	116,0	44,7	2	A	33,0	79,7
23/06/2016	T3	Collection	Marselan	2,5	K	TPJ TXA	4	2072,5	9280,0	116,0	44,7	3	F	45,0	94,5
23/06/2016	T3	Collection	Marselan	2,5	K	TPJ TXA	4	2072,5	9280,0	116,0	44,7	3	E	40,0	176,9
23/06/2016	T3	Collection	Marselan	2,5	K	TPJ TXA	4	2072,5	9280,0	116,0	44,7	3	D	46,0	336,5
23/06/2016	T3	Collection	Marselan	2,5	K	TPJ TXA	4	2072,5	9280,0	116,0	44,7	3	C	60,0	123,5
23/06/2016	T3	Collection	Marselan	2,5	K	TPJ TXA	4	2072,5	9280,0	116,0	44,7	3	B	44,0	161,2
23/06/2016	T3	Collection	Marselan	2,5	K	TPJ TXA	4	2072,5	9280,0	116,0	44,7	3	A	33,0	34,3
23/06/2016	T3	Collection	Marselan	2,5	K	TPJ TXA	4	2072,5	9280,0	116,0	44,7	4	F	45,0	228,6
23/06/2016	T3	Collection	Marselan	2,5	K	TPJ TXA	4	2072,5	9280,0	116,0	44,7	4	E	40,0	271,5
23/06/2016	T3	Collection	Marselan	2,5	K	TPJ TXA	4	2072,5	9280,0	116,0	44,7	4	D	46,0	174,1
23/06/2016	T3	Collection	Marselan	2,5	K	TPJ TXA	4	2072,5	9280,0	116,0	44,7	4	C	60,0	177,3
23/06/2016	T3	Collection	Marselan	2,5	K	TPJ TXA	4	2072,5	9280,0	116,0	44,7	4	B	44,0	110,3
23/06/2016	T3	Collection	Marselan	2,5	K	TPJ TXA	4	2072,5	9280,0	116,0	44,7	5	D	46,0	69,9
23/06/2016	T3	Collection	Marselan	2,5	K	TPJ TXA	4	2072,5	9280,0	116,0	44,7	5	C	60,0	88,1
23/06/2016	T3	Collection	Marselan	2,5	K	TPJ TXA	4	2072,5	9280,0	116,0	44,7	6	C	60,0	278,4
23/06/2016	T3	Collection	Marselan	2,5	K	VC 1/4hands	1	2372,1	9520,0	119,0	49,8	1	F	48,0	568,1
23/06/2016	T3	Collection	Marselan	2,5	K	VC 1/4hands	1	2372,1	9520,0	119,0	49,8	1	E	72,0	217,0
23/06/2016	T3	Collection	Marselan	2,5	K	VC 1/4hands	1	2372,1	9520,0	119,0	49,8	1	D	51,0	265,1
23/06/2016	T3	Collection	Marselan	2,5	K	VC 1/4hands	1	2372,1	9520,0	119,0	49,8	1	C	45,0	291,6
23/06/2016	T3	Collection	Marselan	2,5	K	VC 1/4hands	1	2372,1	9520,0	119,0	49,8	1	B	49,0	375,1
23/06/2016	T3	Collection	Marselan	2,5	K	VC 1/4hands	1	2372,1	9520,0	119,0	49,8	1	A	34,0	548,3
23/06/2016	T3	Collection	Marselan	2,5	K	VC 1/4hands	1	2372,1	9520,0	119,0	49,8	2	F	48,0	131,4
23/06/2016	T3	Collection	Marselan	2,5	K	VC 1/4hands	1	2372,1	9520,0	119,0	49,8	2	E	72,0	197,6
23/06/2016	T3	Collection	Marselan	2,5	K	VC 1/4hands	1	2372,1	9520,0	119,0	49,8	2	D	51,0	73,2
23/06/2016	T3	Collection	Marselan	2,5	K	VC 1/4hands	1	2372,1	9520,0	119,0	49,8	2	C	45,0	26,5
23/06/2016	T3	Collection	Marselan	2,5	K	VC 1/4hands	1	2372,1	9520,0	119,0	49,8	2	B	49,0	217,4
23/06/2016	T3	Collection	Marselan	2,5	K	VC 1/4hands	1	2372,1	9520,0	119,0	49,8	2	A	34,0	255,8
23/06/2016	T3	Collection	Marselan	2,5	K	VC 1/4hands	1	2372,1	9520,0	119,0	49,8	3	F	48,0	176,2
23/06/2016	T3	Collection	Marselan	2,5	K	VC 1/4hands	1	2372,1	9520,0	119,0	49,8	3	E	72,0	213,2
23/06/2016	T3	Collection	Marselan	2,5	K	VC 1/4hands	1	2372,1	9520,0	119,0	49,8	3	D	51,0	96,0
23/06/2016	T3	Collection	Marselan	2,5	K	VC 1/4hands	1	2372,1	9520,0	119,0	49,8	3	C	45,0	9,7
23/06/2016	T3	Collection	Marselan	2,5	K	VC 1/4hands	1	2372,1	9520,0	119,0	49,8	3	B	49,0	8,3
23/06/2016	T3	Collection	Marselan	2,5	K	VC 1/4hands	1	2372,1	9520,0	119,0	49,8	3	A	34,0	202,1
23/06/2016	T3	Collection	Marselan	2,5	K	VC 1/4hands	1	2372,1	9520,0	119,0	49,8	4	F	48,0	60,8
23/06/2016	T3	Collection	Marselan	2,5	K	VC 1/4hands	1	2372,1	9520,0	119,0	49,8	4	E	72,0	149,3
23/06/2016	T3	Collection	Marselan	2,5	K	VC 1/4hands	1	2372,1	9520,0	119,0	49,8	4	D	51,0	20,0
23/06/2016	T3	Collection	Marselan	2,5	K	VC 1/4hands	1	2372,1	9520,0	119,0	49,8	4	C	45,0	14,5
23/06/2016	T3	Collection	Marselan	2,5	K	VC 1/4hands	1	2372,1	9520,0	119,0	49,8	4	B	49,0	21,2
23/06/2016	T3	Collection	Marselan	2,5	K	VC 1/4hands	1	2372,1	9520,0	119,0	49,8	5	F	48,0	51,9
23/06/2016	T3	Collection	Marselan	2,5	K	VC 1/4hands	1	2372,1	9520,0	119,0	49,8	5	E	72,0	10,7
23/06/2016	T3	Collection	Marselan	2,5	K	VC 1/4hands	1	2372,1	9520,0	119,0	49,8	5	D	51,0	11,5
23/06/2016	T3	Collection	Marselan	2,5	K	VC 1/4hands	1	2372,1	9520,0	119,0	49,8	5	C	45,0	13,9
23/06/2016	T3	Collection	Marselan	2,5	K	VC 1/4hands	1	2372,1	9520,0	119,0	49,8	5	B	49,0	128,9
23/06/2016	T3	Collection	Marselan	2,5	K	VC 1/4hands	1	2372,1	9520,0	119,0	49,8	6	F	48,0	14,3
23/06/2016	T3	Collection	Marselan	2,5	K	VC 1/4hands	1	2372,1	9520,0	119,0	49,8	6	E	72,0	15,8
23/06/2016	T3	Collection	Marselan	2,5	K	VC 1/4hands	2	2448,1	9760,0	122,0	50,2	1	F	64,0	351,2
23/06/2016	T3	Collection	Marselan	2,5	K	VC 1/4hands	2	2448,1	9760,0	122,0	50,2	1	E	63,0	920,9
23/06/2016	T3	Collection	Marselan	2,5	K	VC 1/4hands	2	2448,1	9760,0	122,0	50,2	1	D	47,0	304,3
23/06/2016	T3	Collection	Marselan	2,5	K	VC 1/4hands	2	2448,1	9760,0	122,0	50,2	1	C	50,0	123,5
23/06/2016	T3	Collection	Marselan	2,5	K	VC 1/4hands	2	2448,1	9760,0	122,0	50,2	1	B	50,0	186,1
23/06/2016	T3	Collection	Marselan	2,5	K	VC 1/4hands	2	2448,1	9760,0	122,0	50,2	1	A	27,0	288,8
23/06/2016	T3	Collection	Marselan	2,5	K	VC 1/4hands	2	2448,1	9760,0	122,0	50,2	2	F	64,0	254,2
23/06/2016	T3	Collection	Marselan	2,5	K	VC 1/4hands	2	2448,1	9760,0	122,0	50,2	2	E	63,0	144,5
23/06/2016	T3	Collection	Marselan	2,5	K	VC 1/4hands	2	2448,1	9760,0	122,0	50,2	2	D	47,0	122,1
23/06/2016	T3	Collection	Marselan	2,5	K	VC 1/4hands	2	2448,1	9760,0	122,0	50,2	2	C	50,0	93,4
23/06/2016	T3	Collection	Marselan	2,5	K	VC 1/4hands	2	2448,1	9760,0	122,0	50,2	2	B	50,0	281,9
23/06/2016	T3	Collection	Marselan	2,5	K	VC 1/4hands	2	2448,1	9760,0	122,0	50,2	2	A	27,0	71,1
23/06/2016	T3	Collection	Marselan	2,5	K	VC 1/4hands	2	2448,1	9760,0	122,0	50,2	3	F	64,0	67,7
23/06/2016	T3	Collection	Marselan	2,5	K	VC 1/4hands	2	2448,1	9760,0	122,0	50,2	3	E	63,0	141,1
23/06/2016	T3	Collection	Marselan	2,5	K	VC 1/4hands	2	2448,1	9760,0	122,0	50,2	3	D	47,0	29,9
23/06/2016	T3	Collection	Marselan	2,5	K	VC 1/4hands	2	2448,1	9760,0	122,0	50,2	3	C	50,0	49,3
23/06/2016	T3	Collection	Marselan	2,5	K	VC 1/4hands	2	2448,1	9760,0	122,0	50,2	3	B	50,0	25,5
23/06/2016	T3	Collection	Marselan	2,5	K	VC 1/4hands	2	2448,1	9760,0	122,0	50,2	4	F	64,0	79,4
23/06/2016	T3	Collection	Marselan	2,5	K	VC 1/4hands	2	2448,1	9760,0	122,0	50,2	4	E	63,0	137,6
23/06/2016	T3	Collection	Marselan	2,5	K	VC 1/4hands	2	2448,1	9760,0	122,0	50,2	4	D	47,0	22,4
23/06/2016	T3	Collection	Marselan	2,5	K	VC 1/4hands	2	2448,1	9760,0	122,0	50,2	4	C	50,0	25,1
23/06/2016	T3	Collection	Marselan	2,5	K	VC 1/4hands	2	2448,1	9760,0	122,0	50,2	4	B	50,0	51,9
23/06/2016	T3	Collection	Marselan	2,5	K	VC 1/4hands	2	2448,1	9760,0	122,0	50,2	5	F	64,0	135,2
23/06/2016	T3	Collection	Marselan	2,5	K	VC 1/4hands	2	2448,1	9760,0	122,0	50,2	5	E	63,0	89,5
23/06/2016	T3	Collection	Marselan	2,5	K	VC 1/4hands	2	2448,1	9760,0	122,0	50,2	5	C	50,0	10,7
23/06/2016	T3	Collection	Marselan	2,5	K	VC 1/4hands	2	2448,1	9760,0	122,0	50,2	5	B	50,0	15,2
23/06/2016	T3	Collection	Marselan	2,5	K	VC 1/4hands	2	2448,1	9760,0	122,0	50,2	6	F	64,0	20,2
23/06/2016	T3	Collection	Marselan	2,5	K	VC 1/4hands	2	2448,1	9760,0	122,0	50,2	6	E	63,0	196,8
23/06/2016	T3	Collection	Marselan	2,5	K	VC 1/4hands	3	2635,0	10480,0	131,0	50,3	1	G	45,0	69,9
23/06/2016	T3	Collection	Marselan	2,5	K	VC 1/4hands	3	2635,0	10480,0	131,0	50,3	1	F	56,0	259,3
23/06/2016	T3	Collection	Marselan	2,5	K	VC 1/4hands	3	2635,0	10480,0	131,0	50,3	1	E	56,0	188,5
23/06/2016	T3	Collection	Marselan	2,5	K	VC 1/4hands	3	2635,0	10480,0	131,0	50,3	1	D	50,0	244,1
23/06/2016	T3	Collection	Marselan	2,5	K	VC 1/4hands	3	2635,0	10480,0	131,0	50,3	1	C	50,0	157,2
23/06/2016	T3	Collection	Marselan	2,5	K	VC 1/4hands	3	2635,0	10480,0	131,0	50,3	1	B	66,0	319,1
23/06/2016	T3	Collection	Marselan	2,5	K	VC 1/4hands	3	2635,0	10480,0	131,0	50,3	1	A	29,0	274,4
23/06/2016	T3	Collection	Marselan	2,5	K	VC 1/4hands	3	2635,0	10480,0	131,0	50,3	2	G	45,0	47,9
23/06/2016	T3	Collection	Marselan	2,5	K	VC 1/4hands	3	2635,0	10480,0	131,0	50,3	2	F	56,0	273,0
23/06/2016	T3	Collection	Marselan	2,5	K	VC 1/4hands	3	2635,0	10480,0	131,0	50,3	2	E	56,0	193,2
23/06/2016	T3	Collection	Marselan	2,5	K	VC 1/4hands	3	2635,0	10480,0	131,0	50,3	2	D	50,0	86,1
23/06/2016	T3	Collection	Marselan	2,5	K	VC 1/4hands	3	2635,0	10480,0	131,0	50,3	2	C	50,0	110,9
23/06/2016	T3	Collection	Marselan	2,5	K	VC 1/4hands	3	2635,0	10480,0	131,0	50,3	2	B	66,0	314,5
23/06/2016	T3	Collection	Marselan	2,5	K	VC 1/4hands	3	2635,0	10480,0	131,0	50,3	2	A	29,0	54,4
23/06/2016	T3	Collection	Marselan	2,5	K	VC 1/4hands	3	2635,0	10480,0	131,0	50,3	3	G	45,0	66,7
23/06/2016	T3	Collection	Marselan	2,5	K	VC 1/4hands	3	2635,0	10480,0	131,0	50,3	3	F	56,0	82,0
23/06/2016	T3	Collection	Marselan	2,5	K	VC 1/4hands	3	2635,0	10480,0	131,0	50,3	3	E	56,0	41,8
23/06/2016	T3	Collection	Marselan	2,5	K	VC 1/4hands	3	2635,0	10480,0	131,0	50,3	3	D	50,0	34,0
23/06/2016	T3	Collection	Marselan	2,5	K	VC 1/4hands	3	2635,0	10480,0	131,0	50,3	3	C	50,0	72,8
23/06/2016	T3	Collection	Marselan	2,5	K	VC 1/4hands	3	2635,0	10480,0	131,0	50,3	3	B	66,0	283,5
23/06/2016	T3	Collection	Marselan	2,5	K	VC 1/4hands	3	2635,0	10480,0	131,0	50,3	4	G	45,0	25,7
23/06/2016	T3	Collection	Marselan	2,5	K	VC 1/4hands	3	2635,0	10480,0	131,0	50,3	4	F	56,0	101,0
23/06/2016	T3	Collection	Marselan	2,5	K	VC 1/4hands	3	2635,0	10480,0	131,0	50,3	4	E	56,0	30,3
23/06/2016	T3	Collection	Marselan	2,5	K	VC 1/4hands	3	2635,0	10480,0	131,0	50,3	4	D	50,0	13,3
23/06/2016	T3	Collection	Marselan	2,5	K	VC 1/4hands	3	2635,0	10480,0	131,0	50,3	4	C	50,0	13,9
23/06/2016	T3	Collection	Marselan	2,5	K	VC 1/4hands	3	2635,0	10480,0	131,0	50,3	4	B	66,0	21,8
23/06/2016	T3	Collection	Marselan	2,5	K	VC 1/4hands	3	2635,0	10480,0	131,0	50,3	5	F	56,0	45,9
23/06/2016	T3	Collection	Marselan	2,5	K	VC 1/4hands	3	2635,0	10480,0	131,0	50,3	5	E	56,0	18,0
23/06/2016	T3	Collection	Marselan	2,5	K	VC 1/4hands	3	2635,0	10480,0	131,0	50,3	5	D	50,0	8,5
23/06/2016	T3	Collection	Marselan	2,5	K	VC 1/4hands	3	2635,0	10480,0	131,0	50,3	5	C	50,0	6,9
23/06/2016	T3	Collection	Marselan	2,5	K	VC 1/4hands	3	2635,0	10480,0	131,0	50,3	5	B	66,0	21,6
23/06/2016	T3	Collection	Marselan	2,5	K	VC 1/4hands	3	2635,0	10480,0	131,0	50,3	6	B	66,0	43,2
23/06/2016	T3	Collection	Marselan	2,5	K	VC 1/4hands	4	2671,3	9920,0	124,0	53,9	1	G	7,0	403,4
23/06/2016	T3	Collection	Marselan	2,5	K	VC 1/4hands	4	2671,3	9920,0	124,0	53,9	1	F	43,0	394,7
23/06/2016	T3	Collection	Marselan	2,5	K	VC 1/4hands	4	2671,3	9920,0	124,0	53,9	1	E	51,0	325,0
23/06/2016	T3	Collection	Marselan	2,5	K	VC 1/4hands	4	2671,3	9920,0	124,0	53,9	1	D	95,0	244,7
23/06/2016	T3	Collection	Marselan	2,5	K	VC 1/4hands	4	2671,3	9920,0	124,0	53,9	1	C	90,0	277,9
23/06/2016	T3	Collection	Marselan	2,5	K	VC 1/4hands	4	2671,3	9920,0	124,0	53,9	1	B	58,0	288,8
23/06/2016	T3	Collection	Marselan	2,5	K	VC 1/4hands	4	2671,3	9920,0	124,0	53,9	1	A	33,0	102,9
23/06/2016	T3	Collection	Marselan	2,5	K	VC 1/4hands	4	2671,3	9920,0	124,0	53,9	2	F	43,0	148,1
23/06/2016	T3	Collection	Marselan	2,5	K	VC 1/4hands	4	2671,3	9920,0	124,0	53,9	2	E	51,0	273,6
23/06/2016	T3	Collection	Marselan	2,5	K	VC 1/4hands	4	2671,3	9920,0	124,0	53,9	2	D	95,0	144,7
23/06/2016	T3	Collection	Marselan	2,5	K	VC 1/4hands	4	2671,3	9920,0	124,0	53,9	2	C	90,0	121,3
23/06/2016	T3	Collection	Marselan	2,5	K	VC 1/4hands	4	2671,3	9920,0	124,0	53,9	2	B	58,0	212,6
23/06/2016	T3	Collection	Marselan	2,5	K	VC 1/4hands	4	2671,3	9920,0	124,0	53,9	2	A	33,0	14,5
23/06/2016	T3	Collection	Marselan	2,5	K	VC 1/4hands	4	2671,3	9920,0	124,0	53,9	3	F	43,0	61,6
23/06/2016	T3	Collection	Marselan	2,5	K	VC 1/4hands	4	2671,3	9920,0	124,0	53,9	3	E	51,0	689,5
23/06/2016	T3	Collection	Marselan	2,5	K	VC 1/4hands	4	2671,3	9920,0	124,0	53,9	3	D	95,0	152,4
23/06/2016	T3	Collection	Marselan	2,5	K	VC 1/4hands	4	2671,3	9920,0	124,0	53,9	3	C	90,0	43,2
23/06/2016	T3	Collection	Marselan	2,5	K	VC 1/4hands	4	2671,3	9920,0	124,0	53,9	3	B	58,0	107,3
23/06/2016	T3	Collection	Marselan	2,5	K	VC 1/4hands	4	2671,3	9920,0	124,0	53,9	3	A	33,0	13,5
23/06/2016	T3	Collection	Marselan	2,5	K	VC 1/4hands	4	2671,3	9920,0	124,0	53,9	4	F	43,0	55,6
23/06/2016	T3	Collection	Marselan	2,5	K	VC 1/4hands	4	2671,3	9920,0	124,0	53,9	4	E	51,0	339,3
23/06/2016	T3	Collection	Marselan	2,5	K	VC 1/4hands	4	2671,3	9920,0	124,0	53,9	4	D	95,0	189,4
23/06/2016	T3	Collection	Marselan	2,5	K	VC 1/4hands	4	2671,3	9920,0	124,0	53,9	4	C	90,0	122,5
23/06/2016	T3	Collection	Marselan	2,5	K	VC 1/4hands	4	2671,3	9920,0	124,0	53,9	4	B	58,0	70,3
23/06/2016	T3	Collection	Marselan	2,5	K	VC 1/4hands	4	2671,3	9920,0	124,0	53,9	5	E	51,0	35,8
23/06/2016	T3	Collection	Marselan	2,5	K	VC 1/4hands	4	2671,3	9920,0	124,0	53,9	5	D	95,0	43,0
23/06/2016	T3	Collection	Marselan	2,5	K	VC 1/4hands	4	2671,3	9920,0	124,0	53,9	5	C	90,0	28,9
23/06/2016	T3	Collection	Marselan	2,5	K	VC 1/4hands	4	2671,3	9920,0	124,0	53,9	5	B	58,0	22,0
23/06/2016	T3	Collection	Marselan	2,5	K	VC 1/4hands	4	2671,3	9920,0	124,0	53,9	6	D	95,0	32,5
23/06/2016	T3	Collection	Marselan	2,5	K	VC 1/4hands	4	2671,3	9920,0	124,0	53,9	6	C	90,0	19,0
23/06/2016	T3	Collection	Marselan	2,5	K	VC 1/4hands	4	2671,3	9920,0	124,0	53,9	6	B	58,0	13,5
23/06/2016	T3	Faysse H	Chardonnay	2,5	K-L	TPJ TXA	1	1228,3	7520,0	94,0	38,2	1	E	20,0	284,8
23/06/2016	T3	Faysse H	Chardonnay	2,5	K-L	TPJ TXA	1	1228,3	7520,0	94,0	38,2	1	D	31,0	471,6
23/06/2016	T3	Faysse H	Chardonnay	2,5	K-L	TPJ TXA	1	1228,3	7520,0	94,0	38,2	1	C	50,0	177,1
23/06/2016	T3	Faysse H	Chardonnay	2,5	K-L	TPJ TXA	1	1228,3	7520,0	94,0	38,2	1	B	55,0	204,3
23/06/2016	T3	Faysse H	Chardonnay	2,5	K-L	TPJ TXA	1	1228,3	7520,0	94,0	38,2	1	A	35,0	332,2
23/06/2016	T3	Faysse H	Chardonnay	2,5	K-L	TPJ TXA	1	1228,3	7520,0	94,0	38,2	2	E	20,0	563,9
23/06/2016	T3	Faysse H	Chardonnay	2,5	K-L	TPJ TXA	1	1228,3	7520,0	94,0	38,2	2	D	31,0	566,7
23/06/2016	T3	Faysse H	Chardonnay	2,5	K-L	TPJ TXA	1	1228,3	7520,0	94,0	38,2	2	C	50,0	745,2
23/06/2016	T3	Faysse H	Chardonnay	2,5	K-L	TPJ TXA	1	1228,3	7520,0	94,0	38,2	2	B	55,0	89,7
23/06/2016	T3	Faysse H	Chardonnay	2,5	K-L	TPJ TXA	1	1228,3	7520,0	94,0	38,2	2	A	35,0	198,5
23/06/2016	T3	Faysse H	Chardonnay	2,5	K-L	TPJ TXA	1	1228,3	7520,0	94,0	38,2	3	D	31,0	674,1
23/06/2016	T3	Faysse H	Chardonnay	2,5	K-L	TPJ TXA	1	1228,3	7520,0	94,0	38,2	3	C	50,0	345,4
23/06/2016	T3	Faysse H	Chardonnay	2,5	K-L	TPJ TXA	1	1228,3	7520,0	94,0	38,2	3	B	55,0	665,7
23/06/2016	T3	Faysse H	Chardonnay	2,5	K-L	TPJ TXA	1	1228,3	7520,0	94,0	38,2	3	A	35,0	586,7
23/06/2016	T3	Faysse H	Chardonnay	2,5	K-L	TPJ TXA	1	1228,3	7520,0	94,0	38,2	4	C	50,0	189,9
23/06/2016	T3	Faysse H	Chardonnay	2,5	K-L	TPJ TXA	1	1228,3	7520,0	94,0	38,2	4	B	55,0	681,1
23/06/2016	T3	Faysse H	Chardonnay	2,5	K-L	TPJ TXA	1	1228,3	7520,0	94,0	38,2	5	C	50,0	582,1
23/06/2016	T3	Faysse H	Chardonnay	2,5	K-L	TPJ TXA	1	1228,3	7520,0	94,0	38,2	5	B	55,0	331,7
23/06/2016	T3	Faysse H	Chardonnay	2,5	K-L	TPJ TXA	2	1275,7	8320,0	104,0	30,7	1	F	5,0	170,2
23/06/2016	T3	Faysse H	Chardonnay	2,5	K-L	TPJ TXA	2	1275,7	8320,0	104,0	30,7	1	E	49,0	192,9
23/06/2016	T3	Faysse H	Chardonnay	2,5	K-L	TPJ TXA	2	1275,7	8320,0	104,0	30,7	1	D	48,0	95,8
23/06/2016	T3	Faysse H	Chardonnay	2,5	K-L	TPJ TXA	2	1275,7	8320,0	104,0	30,7	1	C	35,0	147,4
23/06/2016	T3	Faysse H	Chardonnay	2,5	K-L	TPJ TXA	2	1275,7	8320,0	104,0	30,7	1	B	33,0	107,4
23/06/2016	T3	Faysse H	Chardonnay	2,5	K-L	TPJ TXA	2	1275,7	8320,0	104,0	30,7	1	A	14,0	291,7
23/06/2016	T3	Faysse H	Chardonnay	2,5	K-L	TPJ TXA	2	1275,7	8320,0	104,0	30,7	2	E	49,0	616,9
23/06/2016	T3	Faysse H	Chardonnay	2,5	K-L	TPJ TXA	2	1275,7	8320,0	104,0	30,7	2	D	48,0	103,0
23/06/2016	T3	Faysse H	Chardonnay	2,5	K-L	TPJ TXA	2	1275,7	8320,0	104,0	30,7	2	C	35,0	332,9
23/06/2016	T3	Faysse H	Chardonnay	2,5	K-L	TPJ TXA	2	1275,7	8320,0	104,0	30,7	2	B	33,0	263,1
23/06/2016	T3	Faysse H	Chardonnay	2,5	K-L	TPJ TXA	2	1275,7	8320,0	104,0	30,7	2	A	14,0	304,7
23/06/2016	T3	Faysse H	Chardonnay	2,5	K-L	TPJ TXA	2	1275,7	8320,0	104,0	30,7	3	E	49,0	915,4
23/06/2016	T3	Faysse H	Chardonnay	2,5	K-L	TPJ TXA	2	1275,7	8320,0	104,0	30,7	3	D	48,0	103,7
23/06/2016	T3	Faysse H	Chardonnay	2,5	K-L	TPJ TXA	2	1275,7	8320,0	104,0	30,7	3	C	35,0	186,2
23/06/2016	T3	Faysse H	Chardonnay	2,5	K-L	TPJ TXA	2	1275,7	8320,0	104,0	30,7	3	B	33,0	713,6
23/06/2016	T3	Faysse H	Chardonnay	2,5	K-L	TPJ TXA	2	1275,7	8320,0	104,0	30,7	4	E	49,0	292,7
23/06/2016	T3	Faysse H	Chardonnay	2,5	K-L	TPJ TXA	2	1275,7	8320,0	104,0	30,7	4	D	48,0	152,3
23/06/2016	T3	Faysse H	Chardonnay	2,5	K-L	TPJ TXA	2	1275,7	8320,0	104,0	30,7	5	E	49,0	636,5
23/06/2016	T3	Faysse H	Chardonnay	2,5	K-L	TPJ TXA	2	1275,7	8320,0	104,0	30,7	5	D	48,0	212,7
23/06/2016	T3	Faysse H	Chardonnay	2,5	K-L	TPJ TXA	3	1633,3	9280,0	116,0	29,3	1	F	5,0	261,7
23/06/2016	T3	Faysse H	Chardonnay	2,5	K-L	TPJ TXA	3	1633,3	9280,0	116,0	29,3	1	E	23,0	275,7
23/06/2016	T3	Faysse H	Chardonnay	2,5	K-L	TPJ TXA	3	1633,3	9280,0	116,0	29,3	1	D	53,0	131,3
23/06/2016	T3	Faysse H	Chardonnay	2,5	K-L	TPJ TXA	3	1633,3	9280,0	116,0	29,3	1	C	44,0	300,8
23/06/2016	T3	Faysse H	Chardonnay	2,5	K-L	TPJ TXA	3	1633,3	9280,0	116,0	29,3	1	B	29,0	661,6
23/06/2016	T3	Faysse H	Chardonnay	2,5	K-L	TPJ TXA	3	1633,3	9280,0	116,0	29,3	1	A	27,0	623,9
23/06/2016	T3	Faysse H	Chardonnay	2,5	K-L	TPJ TXA	3	1633,3	9280,0	116,0	29,3	2	E	23,0	472,6
23/06/2016	T3	Faysse H	Chardonnay	2,5	K-L	TPJ TXA	3	1633,3	9280,0	116,0	29,3	2	D	53,0	409,8
23/06/2016	T3	Faysse H	Chardonnay	2,5	K-L	TPJ TXA	3	1633,3	9280,0	116,0	29,3	2	C	44,0	212,9
23/06/2016	T3	Faysse H	Chardonnay	2,5	K-L	TPJ TXA	3	1633,3	9280,0	116,0	29,3	2	B	29,0	741,1
23/06/2016	T3	Faysse H	Chardonnay	2,5	K-L	TPJ TXA	3	1633,3	9280,0	116,0	29,3	2	A	27,0	472,8
23/06/2016	T3	Faysse H	Chardonnay	2,5	K-L	TPJ TXA	3	1633,3	9280,0	116,0	29,3	3	D	53,0	93,9
23/06/2016	T3	Faysse H	Chardonnay	2,5	K-L	TPJ TXA	3	1633,3	9280,0	116,0	29,3	3	C	44,0	201,1
23/06/2016	T3	Faysse H	Chardonnay	2,5	K-L	TPJ TXA	3	1633,3	9280,0	116,0	29,3	3	B	29,0	433,3
23/06/2016	T3	Faysse H	Chardonnay	2,5	K-L	TPJ TXA	3	1633,3	9280,0	116,0	29,3	4	D	53,0	171,5
23/06/2016	T3	Faysse H	Chardonnay	2,5	K-L	TPJ TXA	3	1633,3	9280,0	116,0	29,3	4	C	44,0	437,9
23/06/2016	T3	Faysse H	Chardonnay	2,5	K-L	TPJ TXA	3	1633,3	9280,0	116,0	29,3	5	D	53,0	349,8
23/06/2016	T3	Faysse H	Chardonnay	2,5	K-L	TPJ TXA	4	780,0	5200,0	65,0	30,0	1	D	34,0	345,9
23/06/2016	T3	Faysse H	Chardonnay	2,5	K-L	TPJ TXA	4	780,0	5200,0	65,0	30,0	1	C	37,0	291,5
23/06/2016	T3	Faysse H	Chardonnay	2,5	K-L	TPJ TXA	4	780,0	5200,0	65,0	30,0	1	B	34,0	314,7
23/06/2016	T3	Faysse H	Chardonnay	2,5	K-L	TPJ TXA	4	780,0	5200,0	65,0	30,0	1	A	15,0	169,2
23/06/2016	T3	Faysse H	Chardonnay	2,5	K-L	TPJ TXA	4	780,0	5200,0	65,0	30,0	2	D	34,0	130,9
23/06/2016	T3	Faysse H	Chardonnay	2,5	K-L	TPJ TXA	4	780,0	5200,0	65,0	30,0	2	C	37,0	377,3
23/06/2016	T3	Faysse H	Chardonnay	2,5	K-L	TPJ TXA	4	780,0	5200,0	65,0	30,0	2	B	34,0	333,8
23/06/2016	T3	Faysse H	Chardonnay	2,5	K-L	TPJ TXA	4	780,0	5200,0	65,0	30,0	2	A	15,0	140,4
23/06/2016	T3	Faysse H	Chardonnay	2,5	K-L	TPJ TXA	4	780,0	5200,0	65,0	30,0	3	D	34,0	240,8
23/06/2016	T3	Faysse H	Chardonnay	2,5	K-L	TPJ TXA	4	780,0	5200,0	65,0	30,0	3	C	37,0	555,6
23/06/2016	T3	Faysse H	Chardonnay	2,5	K-L	TPJ TXA	4	780,0	5200,0	65,0	30,0	3	B	34,0	102,3
23/06/2016	T3	Faysse H	Chardonnay	2,5	K-L	VC 1/4hands	1	1760,9	11520,0	144,0	30,6	1	G	8,0	29,6
23/06/2016	T3	Faysse H	Chardonnay	2,5	K-L	VC 1/4hands	1	1760,9	11520,0	144,0	30,6	1	F	42,0	249,9
23/06/2016	T3	Faysse H	Chardonnay	2,5	K-L	VC 1/4hands	1	1760,9	11520,0	144,0	30,6	1	E	26,0	263,0
23/06/2016	T3	Faysse H	Chardonnay	2,5	K-L	VC 1/4hands	1	1760,9	11520,0	144,0	30,6	1	D	47,0	344,6
23/06/2016	T3	Faysse H	Chardonnay	2,5	K-L	VC 1/4hands	1	1760,9	11520,0	144,0	30,6	1	C	36,0	394,1
23/06/2016	T3	Faysse H	Chardonnay	2,5	K-L	VC 1/4hands	1	1760,9	11520,0	144,0	30,6	1	B	30,0	265,5
23/06/2016	T3	Faysse H	Chardonnay	2,5	K-L	VC 1/4hands	1	1760,9	11520,0	144,0	30,6	1	A	25,0	158,2
23/06/2016	T3	Faysse H	Chardonnay	2,5	K-L	VC 1/4hands	1	1760,9	11520,0	144,0	30,6	2	F	42,0	237,7
23/06/2016	T3	Faysse H	Chardonnay	2,5	K-L	VC 1/4hands	1	1760,9	11520,0	144,0	30,6	2	E	26,0	136,3
23/06/2016	T3	Faysse H	Chardonnay	2,5	K-L	VC 1/4hands	1	1760,9	11520,0	144,0	30,6	2	D	47,0	85,9
23/06/2016	T3	Faysse H	Chardonnay	2,5	K-L	VC 1/4hands	1	1760,9	11520,0	144,0	30,6	2	C	36,0	138,2
23/06/2016	T3	Faysse H	Chardonnay	2,5	K-L	VC 1/4hands	1	1760,9	11520,0	144,0	30,6	2	B	30,0	310,7
23/06/2016	T3	Faysse H	Chardonnay	2,5	K-L	VC 1/4hands	1	1760,9	11520,0	144,0	30,6	2	A	25,0	34,3
23/06/2016	T3	Faysse H	Chardonnay	2,5	K-L	VC 1/4hands	1	1760,9	11520,0	144,0	30,6	3	F	42,0	87,0
23/06/2016	T3	Faysse H	Chardonnay	2,5	K-L	VC 1/4hands	1	1760,9	11520,0	144,0	30,6	3	D	47,0	185,2
23/06/2016	T3	Faysse H	Chardonnay	2,5	K-L	VC 1/4hands	1	1760,9	11520,0	144,0	30,6	3	C	36,0	48,9
23/06/2016	T3	Faysse H	Chardonnay	2,5	K-L	VC 1/4hands	1	1760,9	11520,0	144,0	30,6	3	B	30,0	43,9
23/06/2016	T3	Faysse H	Chardonnay	2,5	K-L	VC 1/4hands	1	1760,9	11520,0	144,0	30,6	4	F	42,0	41,8
23/06/2016	T3	Faysse H	Chardonnay	2,5	K-L	VC 1/4hands	1	1760,9	11520,0	144,0	30,6	4	D	47,0	61,2
23/06/2016	T3	Faysse H	Chardonnay	2,5	K-L	VC 1/4hands	2	1719,8	11520,0	144,0	29,9	1	G	8,0	21,6
23/06/2016	T3	Faysse H	Chardonnay	2,5	K-L	VC 1/4hands	2	1719,8	11520,0	144,0	29,9	1	F	30,0	168,1
23/06/2016	T3	Faysse H	Chardonnay	2,5	K-L	VC 1/4hands	2	1719,8	11520,0	144,0	29,9	1	E	37,0	565,6
23/06/2016	T3	Faysse H	Chardonnay	2,5	K-L	VC 1/4hands	2	1719,8	11520,0	144,0	29,9	1	D	30,0	455,9
23/06/2016	T3	Faysse H	Chardonnay	2,5	K-L	VC 1/4hands	2	1719,8	11520,0	144,0	29,9	1	C	36,0	221,6
23/06/2016	T3	Faysse H	Chardonnay	2,5	K-L	VC 1/4hands	2	1719,8	11520,0	144,0	29,9	1	B	38,0	341,7
23/06/2016	T3	Faysse H	Chardonnay	2,5	K-L	VC 1/4hands	2	1719,8	11520,0	144,0	29,9	1	A	30,0	321,1
23/06/2016	T3	Faysse H	Chardonnay	2,5	K-L	VC 1/4hands	2	1719,8	11520,0	144,0	29,9	2	F	30,0	107,0
23/06/2016	T3	Faysse H	Chardonnay	2,5	K-L	VC 1/4hands	2	1719,8	11520,0	144,0	29,9	2	E	37,0	151,5
23/06/2016	T3	Faysse H	Chardonnay	2,5	K-L	VC 1/4hands	2	1719,8	11520,0	144,0	29,9	2	D	30,0	171,3
23/06/2016	T3	Faysse H	Chardonnay	2,5	K-L	VC 1/4hands	2	1719,8	11520,0	144,0	29,9	2	C	36,0	137,5
23/06/2016	T3	Faysse H	Chardonnay	2,5	K-L	VC 1/4hands	2	1719,8	11520,0	144,0	29,9	2	B	38,0	72,6
23/06/2016	T3	Faysse H	Chardonnay	2,5	K-L	VC 1/4hands	2	1719,8	11520,0	144,0	29,9	2	A	30,0	285,5
23/06/2016	T3	Faysse H	Chardonnay	2,5	K-L	VC 1/4hands	2	1719,8	11520,0	144,0	29,9	3	F	30,0	65,6
23/06/2016	T3	Faysse H	Chardonnay	2,5	K-L	VC 1/4hands	2	1719,8	11520,0	144,0	29,9	3	E	37,0	143,2
23/06/2016	T3	Faysse H	Chardonnay	2,5	K-L	VC 1/4hands	2	1719,8	11520,0	144,0	29,9	3	D	30,0	237,6
23/06/2016	T3	Faysse H	Chardonnay	2,5	K-L	VC 1/4hands	2	1719,8	11520,0	144,0	29,9	3	C	36,0	115,1
23/06/2016	T3	Faysse H	Chardonnay	2,5	K-L	VC 1/4hands	2	1719,8	11520,0	144,0	29,9	3	B	38,0	38,1
23/06/2016	T3	Faysse H	Chardonnay	2,5	K-L	VC 1/4hands	2	1719,8	11520,0	144,0	29,9	3	A	30,0	65,6
23/06/2016	T3	Faysse H	Chardonnay	2,5	K-L	VC 1/4hands	2	1719,8	11520,0	144,0	29,9	4	B	38,0	170,0
23/06/2016	T3	Faysse H	Chardonnay	2,5	K-L	VC 1/4hands	3	1821,6	10080,0	126,0	36,1	1	G	10,0	348,6
23/06/2016	T3	Faysse H	Chardonnay	2,5	K-L	VC 1/4hands	3	1821,6	10080,0	126,0	36,1	1	F	40,0	235,1
23/06/2016	T3	Faysse H	Chardonnay	2,5	K-L	VC 1/4hands	3	1821,6	10080,0	126,0	36,1	1	E	33,0	285,1
23/06/2016	T3	Faysse H	Chardonnay	2,5	K-L	VC 1/4hands	3	1821,6	10080,0	126,0	36,1	1	D	53,0	325,0
23/06/2016	T3	Faysse H	Chardonnay	2,5	K-L	VC 1/4hands	3	1821,6	10080,0	126,0	36,1	1	C	45,0	253,7
23/06/2016	T3	Faysse H	Chardonnay	2,5	K-L	VC 1/4hands	3	1821,6	10080,0	126,0	36,1	1	B	41,0	408,5
23/06/2016	T3	Faysse H	Chardonnay	2,5	K-L	VC 1/4hands	3	1821,6	10080,0	126,0	36,1	1	A	31,0	135,7
23/06/2016	T3	Faysse H	Chardonnay	2,5	K-L	VC 1/4hands	3	1821,6	10080,0	126,0	36,1	2	F	40,0	227,5
23/06/2016	T3	Faysse H	Chardonnay	2,5	K-L	VC 1/4hands	3	1821,6	10080,0	126,0	36,1	2	E	33,0	345,4
23/06/2016	T3	Faysse H	Chardonnay	2,5	K-L	VC 1/4hands	3	1821,6	10080,0	126,0	36,1	2	D	53,0	407,3
23/06/2016	T3	Faysse H	Chardonnay	2,5	K-L	VC 1/4hands	3	1821,6	10080,0	126,0	36,1	2	C	45,0	192,3
23/06/2016	T3	Faysse H	Chardonnay	2,5	K-L	VC 1/4hands	3	1821,6	10080,0	126,0	36,1	2	B	41,0	197,5
23/06/2016	T3	Faysse H	Chardonnay	2,5	K-L	VC 1/4hands	3	1821,6	10080,0	126,0	36,1	2	A	31,0	151,1
23/06/2016	T3	Faysse H	Chardonnay	2,5	K-L	VC 1/4hands	3	1821,6	10080,0	126,0	36,1	3	F	40,0	185,8
23/06/2016	T3	Faysse H	Chardonnay	2,5	K-L	VC 1/4hands	3	1821,6	10080,0	126,0	36,1	3	E	33,0	231,0
23/06/2016	T3	Faysse H	Chardonnay	2,5	K-L	VC 1/4hands	3	1821,6	10080,0	126,0	36,1	3	D	53,0	32,1
23/06/2016	T3	Faysse H	Chardonnay	2,5	K-L	VC 1/4hands	3	1821,6	10080,0	126,0	36,1	3	C	45,0	60,1
23/06/2016	T3	Faysse H	Chardonnay	2,5	K-L	VC 1/4hands	3	1821,6	10080,0	126,0	36,1	3	B	41,0	52,4
23/06/2016	T3	Faysse H	Chardonnay	2,5	K-L	VC 1/4hands	3	1821,6	10080,0	126,0	36,1	3	A	31,0	67,4
23/06/2016	T3	Faysse H	Chardonnay	2,5	K-L	VC 1/4hands	3	1821,6	10080,0	126,0	36,1	4	F	40,0	95,3
23/06/2016	T3	Faysse H	Chardonnay	2,5	K-L	VC 1/4hands	3	1821,6	10080,0	126,0	36,1	4	D	53,0	66,0
23/06/2016	T3	Faysse H	Chardonnay	2,5	K-L	VC 1/4hands	3	1821,6	10080,0	126,0	36,1	4	C	45,0	25,8
23/06/2016	T3	Faysse H	Chardonnay	2,5	K-L	VC 1/4hands	3	1821,6	10080,0	126,0	36,1	4	B	41,0	26,8
23/06/2016	T3	Faysse H	Chardonnay	2,5	K-L	VC 1/4hands	3	1821,6	10080,0	126,0	36,1	5	D	53,0	32,7
23/06/2016	T3	Faysse H	Chardonnay	2,5	K-L	VC 1/4hands	4	1257,1	8720,0	109,0	28,8	1	F	19,0	211,4
23/06/2016	T3	Faysse H	Chardonnay	2,5	K-L	VC 1/4hands	4	1257,1	8720,0	109,0	28,8	1	E	40,0	366,3
23/06/2016	T3	Faysse H	Chardonnay	2,5	K-L	VC 1/4hands	4	1257,1	8720,0	109,0	28,8	1	D	32,0	352,9
23/06/2016	T3	Faysse H	Chardonnay	2,5	K-L	VC 1/4hands	4	1257,1	8720,0	109,0	28,8	1	C	33,0	298,4
23/06/2016	T3	Faysse H	Chardonnay	2,5	K-L	VC 1/4hands	4	1257,1	8720,0	109,0	28,8	1	B	33,0	872,4
23/06/2016	T3	Faysse H	Chardonnay	2,5	K-L	VC 1/4hands	4	1257,1	8720,0	109,0	28,8	1	A	16,0	111,7
23/06/2016	T3	Faysse H	Chardonnay	2,5	K-L	VC 1/4hands	4	1257,1	8720,0	109,0	28,8	2	F	19,0	87,4
23/06/2016	T3	Faysse H	Chardonnay	2,5	K-L	VC 1/4hands	4	1257,1	8720,0	109,0	28,8	2	E	40,0	1021,8
23/06/2016	T3	Faysse H	Chardonnay	2,5	K-L	VC 1/4hands	4	1257,1	8720,0	109,0	28,8	2	D	32,0	432,8
23/06/2016	T3	Faysse H	Chardonnay	2,5	K-L	VC 1/4hands	4	1257,1	8720,0	109,0	28,8	2	C	33,0	286,3
23/06/2016	T3	Faysse H	Chardonnay	2,5	K-L	VC 1/4hands	4	1257,1	8720,0	109,0	28,8	2	B	33,0	134,0
23/06/2016	T3	Faysse H	Chardonnay	2,5	K-L	VC 1/4hands	4	1257,1	8720,0	109,0	28,8	3	E	40,0	155,2
23/06/2016	T3	Faysse H	Chardonnay	2,5	K-L	VC 1/4hands	4	1257,1	8720,0	109,0	28,8	3	D	32,0	193,9
23/06/2016	T3	Faysse H	Chardonnay	2,5	K-L	VC 1/4hands	4	1257,1	8720,0	109,0	28,8	3	C	33,0	96,3
23/06/2016	T3	Faysse H	Chardonnay	2,5	K-L	VC 1/4hands	4	1257,1	8720,0	109,0	28,8	3	B	33,0	41,8
23/06/2016	T3	Faysse H	Chardonnay	2,5	K-L	VC 1/4hands	4	1257,1	8720,0	109,0	28,8	4	E	40,0	170,0
23/06/2016	T3	Franq CA	Cabernet	2,5	I-K	TPJ TXA	1	2028,3	10880,0	136,0	37,3	1	G	5,0	78,1
23/06/2016	T3	Franq CA	Cabernet	2,5	I-K	TPJ TXA	1	2028,3	10880,0	136,0	37,3	1	F	23,0	173,6
23/06/2016	T3	Franq CA	Cabernet	2,5	I-K	TPJ TXA	1	2028,3	10880,0	136,0	37,3	1	E	40,0	100,5
23/06/2016	T3	Franq CA	Cabernet	2,5	I-K	TPJ TXA	1	2028,3	10880,0	136,0	37,3	1	D	50,0	127,8
23/06/2016	T3	Franq CA	Cabernet	2,5	I-K	TPJ TXA	1	2028,3	10880,0	136,0	37,3	1	C	50,0	62,6
23/06/2016	T3	Franq CA	Cabernet	2,5	I-K	TPJ TXA	1	2028,3	10880,0	136,0	37,3	1	B	63,0	180,8
23/06/2016	T3	Franq CA	Cabernet	2,5	I-K	TPJ TXA	1	2028,3	10880,0	136,0	37,3	1	A	30,0	360,3
23/06/2016	T3	Franq CA	Cabernet	2,5	I-K	TPJ TXA	1	2028,3	10880,0	136,0	37,3	2	F	23,0	141,0
23/06/2016	T3	Franq CA	Cabernet	2,5	I-K	TPJ TXA	1	2028,3	10880,0	136,0	37,3	2	E	40,0	30,0
23/06/2016	T3	Franq CA	Cabernet	2,5	I-K	TPJ TXA	1	2028,3	10880,0	136,0	37,3	2	D	50,0	180,2
23/06/2016	T3	Franq CA	Cabernet	2,5	I-K	TPJ TXA	1	2028,3	10880,0	136,0	37,3	2	C	50,0	133,6
23/06/2016	T3	Franq CA	Cabernet	2,5	I-K	TPJ TXA	1	2028,3	10880,0	136,0	37,3	2	B	63,0	146,9
23/06/2016	T3	Franq CA	Cabernet	2,5	I-K	TPJ TXA	1	2028,3	10880,0	136,0	37,3	2	A	30,0	117,1
23/06/2016	T3	Franq CA	Cabernet	2,5	I-K	TPJ TXA	1	2028,3	10880,0	136,0	37,3	3	F	23,0	135,9
23/06/2016	T3	Franq CA	Cabernet	2,5	I-K	TPJ TXA	1	2028,3	10880,0	136,0	37,3	3	E	40,0	562,8
23/06/2016	T3	Franq CA	Cabernet	2,5	I-K	TPJ TXA	1	2028,3	10880,0	136,0	37,3	3	D	50,0	334,7
23/06/2016	T3	Franq CA	Cabernet	2,5	I-K	TPJ TXA	1	2028,3	10880,0	136,0	37,3	3	C	50,0	115,0
23/06/2016	T3	Franq CA	Cabernet	2,5	I-K	TPJ TXA	1	2028,3	10880,0	136,0	37,3	3	B	63,0	223,2
23/06/2016	T3	Franq CA	Cabernet	2,5	I-K	TPJ TXA	1	2028,3	10880,0	136,0	37,3	3	A	30,0	85,2
23/06/2016	T3	Franq CA	Cabernet	2,5	I-K	TPJ TXA	1	2028,3	10880,0	136,0	37,3	4	E	40,0	433,6
23/06/2016	T3	Franq CA	Cabernet	2,5	I-K	TPJ TXA	1	2028,3	10880,0	136,0	37,3	4	D	50,0	205,3
23/06/2016	T3	Franq CA	Cabernet	2,5	I-K	TPJ TXA	1	2028,3	10880,0	136,0	37,3	4	C	50,0	83,3
23/06/2016	T3	Franq CA	Cabernet	2,5	I-K	TPJ TXA	1	2028,3	10880,0	136,0	37,3	4	B	63,0	126,9
23/06/2016	T3	Franq CA	Cabernet	2,5	I-K	TPJ TXA	1	2028,3	10880,0	136,0	37,3	5	D	50,0	251,4
23/06/2016	T3	Franq CA	Cabernet	2,5	I-K	TPJ TXA	1	2028,3	10880,0	136,0	37,3	5	C	50,0	268,1
23/06/2016	T3	Franq CA	Cabernet	2,5	I-K	TPJ TXA	1	2028,3	10880,0	136,0	37,3	5	B	63,0	126,9
23/06/2016	T3	Franq CA	Cabernet	2,5	I-K	TPJ TXA	1	2028,3	10880,0	136,0	37,3	6	B	63,0	309,3
23/06/2016	T3	Franq CA	Cabernet	2,5	I-K	TPJ TXA	2	1686,4	9920,0	124,0	34,0	1	G	5,0	176,9
23/06/2016	T3	Franq CA	Cabernet	2,5	I-K	TPJ TXA	2	1686,4	9920,0	124,0	34,0	1	F	30,0	137,6
23/06/2016	T3	Franq CA	Cabernet	2,5	I-K	TPJ TXA	2	1686,4	9920,0	124,0	34,0	1	E	42,0	347,3
23/06/2016	T3	Franq CA	Cabernet	2,5	I-K	TPJ TXA	2	1686,4	9920,0	124,0	34,0	1	D	44,0	76,3
23/06/2016	T3	Franq CA	Cabernet	2,5	I-K	TPJ TXA	2	1686,4	9920,0	124,0	34,0	1	C	57,0	689,0
23/06/2016	T3	Franq CA	Cabernet	2,5	I-K	TPJ TXA	2	1686,4	9920,0	124,0	34,0	1	B	44,0	149,4
23/06/2016	T3	Franq CA	Cabernet	2,5	I-K	TPJ TXA	2	1686,4	9920,0	124,0	34,0	1	A	16,0	111,0
23/06/2016	T3	Franq CA	Cabernet	2,5	I-K	TPJ TXA	2	1686,4	9920,0	124,0	34,0	2	F	30,0	287,7
23/06/2016	T3	Franq CA	Cabernet	2,5	I-K	TPJ TXA	2	1686,4	9920,0	124,0	34,0	2	E	42,0	129,6
23/06/2016	T3	Franq CA	Cabernet	2,5	I-K	TPJ TXA	2	1686,4	9920,0	124,0	34,0	2	D	44,0	367,8
23/06/2016	T3	Franq CA	Cabernet	2,5	I-K	TPJ TXA	2	1686,4	9920,0	124,0	34,0	2	C	57,0	368,0
23/06/2016	T3	Franq CA	Cabernet	2,5	I-K	TPJ TXA	2	1686,4	9920,0	124,0	34,0	2	B	44,0	263,9
23/06/2016	T3	Franq CA	Cabernet	2,5	I-K	TPJ TXA	2	1686,4	9920,0	124,0	34,0	2	A	16,0	320,0
23/06/2016	T3	Franq CA	Cabernet	2,5	I-K	TPJ TXA	2	1686,4	9920,0	124,0	34,0	3	F	30,0	194,6
23/06/2016	T3	Franq CA	Cabernet	2,5	I-K	TPJ TXA	2	1686,4	9920,0	124,0	34,0	3	E	42,0	198,1
23/06/2016	T3	Franq CA	Cabernet	2,5	I-K	TPJ TXA	2	1686,4	9920,0	124,0	34,0	3	D	44,0	547,0
23/06/2016	T3	Franq CA	Cabernet	2,5	I-K	TPJ TXA	2	1686,4	9920,0	124,0	34,0	3	C	57,0	554,4
23/06/2016	T3	Franq CA	Cabernet	2,5	I-K	TPJ TXA	2	1686,4	9920,0	124,0	34,0	3	B	44,0	179,5
23/06/2016	T3	Franq CA	Cabernet	2,5	I-K	TPJ TXA	2	1686,4	9920,0	124,0	34,0	4	E	42,0	277,4
23/06/2016	T3	Franq CA	Cabernet	2,5	I-K	TPJ TXA	2	1686,4	9920,0	124,0	34,0	4	D	44,0	316,5
23/06/2016	T3	Franq CA	Cabernet	2,5	I-K	TPJ TXA	2	1686,4	9920,0	124,0	34,0	4	C	57,0	539,1
23/06/2016	T3	Franq CA	Cabernet	2,5	I-K	TPJ TXA	2	1686,4	9920,0	124,0	34,0	4	B	44,0	410,8
23/06/2016	T3	Franq CA	Cabernet	2,5	I-K	TPJ TXA	2	1686,4	9920,0	124,0	34,0	5	C	57,0	127,1
23/06/2016	T3	Franq CA	Cabernet	2,5	I-K	TPJ TXA	2	1686,4	9920,0	124,0	34,0	6	C	57,0	182,5
23/06/2016	T3	Franq CA	Cabernet	2,5	I-K	TPJ TXA	3	1899,0	10720,0	134,0	35,4	1	G	5,0	84,0
23/06/2016	T3	Franq CA	Cabernet	2,5	I-K	TPJ TXA	3	1899,0	10720,0	134,0	35,4	1	F	35,0	149,7
23/06/2016	T3	Franq CA	Cabernet	2,5	I-K	TPJ TXA	3	1899,0	10720,0	134,0	35,4	1	E	34,0	85,4
23/06/2016	T3	Franq CA	Cabernet	2,5	I-K	TPJ TXA	3	1899,0	10720,0	134,0	35,4	1	D	36,0	546,5
23/06/2016	T3	Franq CA	Cabernet	2,5	I-K	TPJ TXA	3	1899,0	10720,0	134,0	35,4	1	C	38,0	667,1
23/06/2016	T3	Franq CA	Cabernet	2,5	I-K	TPJ TXA	3	1899,0	10720,0	134,0	35,4	1	B	74,0	254,6
23/06/2016	T3	Franq CA	Cabernet	2,5	I-K	TPJ TXA	3	1899,0	10720,0	134,0	35,4	1	A	26,0	121,5
23/06/2016	T3	Franq CA	Cabernet	2,5	I-K	TPJ TXA	3	1899,0	10720,0	134,0	35,4	2	F	35,0	55,6
23/06/2016	T3	Franq CA	Cabernet	2,5	I-K	TPJ TXA	3	1899,0	10720,0	134,0	35,4	2	E	34,0	330,3
23/06/2016	T3	Franq CA	Cabernet	2,5	I-K	TPJ TXA	3	1899,0	10720,0	134,0	35,4	2	D	36,0	335,2
23/06/2016	T3	Franq CA	Cabernet	2,5	I-K	TPJ TXA	3	1899,0	10720,0	134,0	35,4	2	C	38,0	277,4
23/06/2016	T3	Franq CA	Cabernet	2,5	I-K	TPJ TXA	3	1899,0	10720,0	134,0	35,4	2	B	74,0	96,8
23/06/2016	T3	Franq CA	Cabernet	2,5	I-K	TPJ TXA	3	1899,0	10720,0	134,0	35,4	2	A	26,0	43,5
23/06/2016	T3	Franq CA	Cabernet	2,5	I-K	TPJ TXA	3	1899,0	10720,0	134,0	35,4	3	F	35,0	525,1
23/06/2016	T3	Franq CA	Cabernet	2,5	I-K	TPJ TXA	3	1899,0	10720,0	134,0	35,4	3	E	34,0	336,6
23/06/2016	T3	Franq CA	Cabernet	2,5	I-K	TPJ TXA	3	1899,0	10720,0	134,0	35,4	3	D	36,0	142,2
23/06/2016	T3	Franq CA	Cabernet	2,5	I-K	TPJ TXA	3	1899,0	10720,0	134,0	35,4	3	C	38,0	155,2
23/06/2016	T3	Franq CA	Cabernet	2,5	I-K	TPJ TXA	3	1899,0	10720,0	134,0	35,4	3	B	74,0	384,0
23/06/2016	T3	Franq CA	Cabernet	2,5	I-K	TPJ TXA	3	1899,0	10720,0	134,0	35,4	4	C	38,0	137,8
23/06/2016	T3	Franq CA	Cabernet	2,5	I-K	TPJ TXA	3	1899,0	10720,0	134,0	35,4	4	B	74,0	230,7
23/06/2016	T3	Franq CA	Cabernet	2,5	I-K	TPJ TXA	3	1899,0	10720,0	134,0	35,4	5	B	74,0	261,8
23/06/2016	T3	Franq CA	Cabernet	2,5	I-K	TPJ TXA	3	1899,0	10720,0	134,0	35,4	6	B	74,0	64,9
23/06/2016	T3	Franq CA	Cabernet	2,5	I-K	TPJ TXA	4	1792,7	10960,0	137,0	32,7	1	G	10,0	145,7
23/06/2016	T3	Franq CA	Cabernet	2,5	I-K	TPJ TXA	4	1792,7	10960,0	137,0	32,7	1	F	15,0	220,2
23/06/2016	T3	Franq CA	Cabernet	2,5	I-K	TPJ TXA	4	1792,7	10960,0	137,0	32,7	1	E	34,0	237,2
23/06/2016	T3	Franq CA	Cabernet	2,5	I-K	TPJ TXA	4	1792,7	10960,0	137,0	32,7	1	D	40,0	119,4
23/06/2016	T3	Franq CA	Cabernet	2,5	I-K	TPJ TXA	4	1792,7	10960,0	137,0	32,7	1	C	60,0	553,0
23/06/2016	T3	Franq CA	Cabernet	2,5	I-K	TPJ TXA	4	1792,7	10960,0	137,0	32,7	1	B	60,0	473,4
23/06/2016	T3	Franq CA	Cabernet	2,5	I-K	TPJ TXA	4	1792,7	10960,0	137,0	32,7	1	A	10,0	155,5
23/06/2016	T3	Franq CA	Cabernet	2,5	I-K	TPJ TXA	4	1792,7	10960,0	137,0	32,7	2	E	34,0	184,6
23/06/2016	T3	Franq CA	Cabernet	2,5	I-K	TPJ TXA	4	1792,7	10960,0	137,0	32,7	2	D	40,0	115,9
23/06/2016	T3	Franq CA	Cabernet	2,5	I-K	TPJ TXA	4	1792,7	10960,0	137,0	32,7	2	C	60,0	130,6
23/06/2016	T3	Franq CA	Cabernet	2,5	I-K	TPJ TXA	4	1792,7	10960,0	137,0	32,7	2	B	60,0	220,2
23/06/2016	T3	Franq CA	Cabernet	2,5	I-K	TPJ TXA	4	1792,7	10960,0	137,0	32,7	3	E	34,0	177,8
23/06/2016	T3	Franq CA	Cabernet	2,5	I-K	TPJ TXA	4	1792,7	10960,0	137,0	32,7	3	D	40,0	645,7
23/06/2016	T3	Franq CA	Cabernet	2,5	I-K	TPJ TXA	4	1792,7	10960,0	137,0	32,7	3	C	60,0	176,2
23/06/2016	T3	Franq CA	Cabernet	2,5	I-K	TPJ TXA	4	1792,7	10960,0	137,0	32,7	3	B	60,0	77,0
23/06/2016	T3	Franq CA	Cabernet	2,5	I-K	TPJ TXA	4	1792,7	10960,0	137,0	32,7	4	D	40,0	180,6
23/06/2016	T3	Franq CA	Cabernet	2,5	I-K	TPJ TXA	4	1792,7	10960,0	137,0	32,7	4	C	60,0	560,9
23/06/2016	T3	Franq CA	Cabernet	2,5	I-K	TPJ TXA	4	1792,7	10960,0	137,0	32,7	4	B	60,0	161,3
23/06/2016	T3	Franq CA	Cabernet	2,5	I-K	TPJ TXA	4	1792,7	10960,0	137,0	32,7	5	C	60,0	202,5
23/06/2016	T3	Franq CA	Cabernet	2,5	I-K	TPJ TXA	4	1792,7	10960,0	137,0	32,7	5	B	60,0	141,3
23/06/2016	T3	Franq CA	Cabernet	2,5	I-K	TPJ TXA	4	1792,7	10960,0	137,0	32,7	6	C	60,0	225,1
23/06/2016	T3	Franq CA	Cabernet	2,5	I-K	TPJ TXA	4	1792,7	10960,0	137,0	32,7	6	B	60,0	210,2
23/06/2016	T3	Franq CA	Cabernet	2,5	I-K	VC 1/4hands	1	2393,6	10880,0	136,0	44,0	1	G	5,0	30,9
23/06/2016	T3	Franq CA	Cabernet	2,5	I-K	VC 1/4hands	1	2393,6	10880,0	136,0	44,0	1	F	45,0	154,9
23/06/2016	T3	Franq CA	Cabernet	2,5	I-K	VC 1/4hands	1	2393,6	10880,0	136,0	44,0	1	E	45,0	302,4
23/06/2016	T3	Franq CA	Cabernet	2,5	I-K	VC 1/4hands	1	2393,6	10880,0	136,0	44,0	1	D	43,0	704,3
23/06/2016	T3	Franq CA	Cabernet	2,5	I-K	VC 1/4hands	1	2393,6	10880,0	136,0	44,0	1	C	90,0	73,7
23/06/2016	T3	Franq CA	Cabernet	2,5	I-K	VC 1/4hands	1	2393,6	10880,0	136,0	44,0	1	B	50,0	216,9
23/06/2016	T3	Franq CA	Cabernet	2,5	I-K	VC 1/4hands	1	2393,6	10880,0	136,0	44,0	1	A	30,0	404,2
23/06/2016	T3	Franq CA	Cabernet	2,5	I-K	VC 1/4hands	1	2393,6	10880,0	136,0	44,0	2	F	45,0	105,7
23/06/2016	T3	Franq CA	Cabernet	2,5	I-K	VC 1/4hands	1	2393,6	10880,0	136,0	44,0	2	E	45,0	118,6
23/06/2016	T3	Franq CA	Cabernet	2,5	I-K	VC 1/4hands	1	2393,6	10880,0	136,0	44,0	2	D	43,0	214,8
23/06/2016	T3	Franq CA	Cabernet	2,5	I-K	VC 1/4hands	1	2393,6	10880,0	136,0	44,0	2	C	90,0	73,1
23/06/2016	T3	Franq CA	Cabernet	2,5	I-K	VC 1/4hands	1	2393,6	10880,0	136,0	44,0	2	B	50,0	454,3
23/06/2016	T3	Franq CA	Cabernet	2,5	I-K	VC 1/4hands	1	2393,6	10880,0	136,0	44,0	2	A	30,0	35,9
23/06/2016	T3	Franq CA	Cabernet	2,5	I-K	VC 1/4hands	1	2393,6	10880,0	136,0	44,0	3	F	45,0	73,3
23/06/2016	T3	Franq CA	Cabernet	2,5	I-K	VC 1/4hands	1	2393,6	10880,0	136,0	44,0	3	E	45,0	213,5
23/06/2016	T3	Franq CA	Cabernet	2,5	I-K	VC 1/4hands	1	2393,6	10880,0	136,0	44,0	3	D	43,0	34,9
23/06/2016	T3	Franq CA	Cabernet	2,5	I-K	VC 1/4hands	1	2393,6	10880,0	136,0	44,0	3	C	90,0	55,3
23/06/2016	T3	Franq CA	Cabernet	2,5	I-K	VC 1/4hands	1	2393,6	10880,0	136,0	44,0	3	B	50,0	108,8
23/06/2016	T3	Franq CA	Cabernet	2,5	I-K	VC 1/4hands	1	2393,6	10880,0	136,0	44,0	3	A	30,0	10,0
23/06/2016	T3	Franq CA	Cabernet	2,5	I-K	VC 1/4hands	1	2393,6	10880,0	136,0	44,0	4	F	45,0	18,7
23/06/2016	T3	Franq CA	Cabernet	2,5	I-K	VC 1/4hands	1	2393,6	10880,0	136,0	44,0	4	E	45,0	71,7
23/06/2016	T3	Franq CA	Cabernet	2,5	I-K	VC 1/4hands	1	2393,6	10880,0	136,0	44,0	4	D	43,0	22,6
23/06/2016	T3	Franq CA	Cabernet	2,5	I-K	VC 1/4hands	1	2393,6	10880,0	136,0	44,0	4	C	90,0	64,6
23/06/2016	T3	Franq CA	Cabernet	2,5	I-K	VC 1/4hands	1	2393,6	10880,0	136,0	44,0	4	B	50,0	5,8
23/06/2016	T3	Franq CA	Cabernet	2,5	I-K	VC 1/4hands	1	2393,6	10880,0	136,0	44,0	5	C	90,0	22,8
23/06/2016	T3	Franq CA	Cabernet	2,5	I-K	VC 1/4hands	1	2393,6	10880,0	136,0	44,0	5	B	50,0	6,6
23/06/2016	T3	Franq CA	Cabernet	2,5	I-K	VC 1/4hands	1	2393,6	10880,0	136,0	44,0	6	C	90,0	8,5
23/06/2016	T3	Franq CA	Cabernet	2,5	I-K	VC 1/4hands	2	1871,5	9280,0	116,0	40,3	1	F	22,0	406,1
23/06/2016	T3	Franq CA	Cabernet	2,5	I-K	VC 1/4hands	2	1871,5	9280,0	116,0	40,3	1	E	38,0	340,8
23/06/2016	T3	Franq CA	Cabernet	2,5	I-K	VC 1/4hands	2	1871,5	9280,0	116,0	40,3	1	D	49,0	1375,4
23/06/2016	T3	Franq CA	Cabernet	2,5	I-K	VC 1/4hands	2	1871,5	9280,0	116,0	40,3	1	C	56,0	374,1
23/06/2016	T3	Franq CA	Cabernet	2,5	I-K	VC 1/4hands	2	1871,5	9280,0	116,0	40,3	1	B	52,0	197,7
23/06/2016	T3	Franq CA	Cabernet	2,5	I-K	VC 1/4hands	2	1871,5	9280,0	116,0	40,3	1	A	25,0	443,2
23/06/2016	T3	Franq CA	Cabernet	2,5	I-K	VC 1/4hands	2	1871,5	9280,0	116,0	40,3	2	F	22,0	59,6
23/06/2016	T3	Franq CA	Cabernet	2,5	I-K	VC 1/4hands	2	1871,5	9280,0	116,0	40,3	2	E	38,0	283,1
23/06/2016	T3	Franq CA	Cabernet	2,5	I-K	VC 1/4hands	2	1871,5	9280,0	116,0	40,3	2	D	49,0	520,7
23/06/2016	T3	Franq CA	Cabernet	2,5	I-K	VC 1/4hands	2	1871,5	9280,0	116,0	40,3	2	C	56,0	250,7
23/06/2016	T3	Franq CA	Cabernet	2,5	I-K	VC 1/4hands	2	1871,5	9280,0	116,0	40,3	2	B	52,0	178,2
23/06/2016	T3	Franq CA	Cabernet	2,5	I-K	VC 1/4hands	2	1871,5	9280,0	116,0	40,3	2	A	25,0	104,7
23/06/2016	T3	Franq CA	Cabernet	2,5	I-K	VC 1/4hands	2	1871,5	9280,0	116,0	40,3	3	E	38,0	103,0
23/06/2016	T3	Franq CA	Cabernet	2,5	I-K	VC 1/4hands	2	1871,5	9280,0	116,0	40,3	3	D	49,0	209,8
23/06/2016	T3	Franq CA	Cabernet	2,5	I-K	VC 1/4hands	2	1871,5	9280,0	116,0	40,3	3	C	56,0	66,7
23/06/2016	T3	Franq CA	Cabernet	2,5	I-K	VC 1/4hands	2	1871,5	9280,0	116,0	40,3	3	B	52,0	358,9
23/06/2016	T3	Franq CA	Cabernet	2,5	I-K	VC 1/4hands	2	1871,5	9280,0	116,0	40,3	4	E	38,0	24,5
23/06/2016	T3	Franq CA	Cabernet	2,5	I-K	VC 1/4hands	2	1871,5	9280,0	116,0	40,3	4	D	49,0	23,7
23/06/2016	T3	Franq CA	Cabernet	2,5	I-K	VC 1/4hands	2	1871,5	9280,0	116,0	40,3	4	C	56,0	12,1
23/06/2016	T3	Franq CA	Cabernet	2,5	I-K	VC 1/4hands	2	1871,5	9280,0	116,0	40,3	4	B	52,0	91,0
23/06/2016	T3	Franq CA	Cabernet	2,5	I-K	VC 1/4hands	2	1871,5	9280,0	116,0	40,3	5	D	49,0	20,8
23/06/2016	T3	Franq CA	Cabernet	2,5	I-K	VC 1/4hands	2	1871,5	9280,0	116,0	40,3	5	C	56,0	26,2
23/06/2016	T3	Franq CA	Cabernet	2,5	I-K	VC 1/4hands	2	1871,5	9280,0	116,0	40,3	5	B	52,0	16,0
23/06/2016	T3	Franq CA	Cabernet	2,5	I-K	VC 1/4hands	3	2243,5	10720,0	134,0	41,9	1	G	7,0	66,1
23/06/2016	T3	Franq CA	Cabernet	2,5	I-K	VC 1/4hands	3	2243,5	10720,0	134,0	41,9	1	F	31,0	345,4
23/06/2016	T3	Franq CA	Cabernet	2,5	I-K	VC 1/4hands	3	2243,5	10720,0	134,0	41,9	1	E	49,0	1747,2
23/06/2016	T3	Franq CA	Cabernet	2,5	I-K	VC 1/4hands	3	2243,5	10720,0	134,0	41,9	1	D	38,0	440,8
23/06/2016	T3	Franq CA	Cabernet	2,5	I-K	VC 1/4hands	3	2243,5	10720,0	134,0	41,9	1	C	70,0	281,6
23/06/2016	T3	Franq CA	Cabernet	2,5	I-K	VC 1/4hands	3	2243,5	10720,0	134,0	41,9	1	B	70,0	370,1
23/06/2016	T3	Franq CA	Cabernet	2,5	I-K	VC 1/4hands	3	2243,5	10720,0	134,0	41,9	1	A	28,0	295,8
23/06/2016	T3	Franq CA	Cabernet	2,5	I-K	VC 1/4hands	3	2243,5	10720,0	134,0	41,9	2	F	31,0	80,4
23/06/2016	T3	Franq CA	Cabernet	2,5	I-K	VC 1/4hands	3	2243,5	10720,0	134,0	41,9	2	E	49,0	252,8
23/06/2016	T3	Franq CA	Cabernet	2,5	I-K	VC 1/4hands	3	2243,5	10720,0	134,0	41,9	2	D	38,0	204,6
23/06/2016	T3	Franq CA	Cabernet	2,5	I-K	VC 1/4hands	3	2243,5	10720,0	134,0	41,9	2	C	70,0	102,4
23/06/2016	T3	Franq CA	Cabernet	2,5	I-K	VC 1/4hands	3	2243,5	10720,0	134,0	41,9	2	B	70,0	423,9
23/06/2016	T3	Franq CA	Cabernet	2,5	I-K	VC 1/4hands	3	2243,5	10720,0	134,0	41,9	2	A	28,0	132,9
23/06/2016	T3	Franq CA	Cabernet	2,5	I-K	VC 1/4hands	3	2243,5	10720,0	134,0	41,9	3	F	31,0	35,1
23/06/2016	T3	Franq CA	Cabernet	2,5	I-K	VC 1/4hands	3	2243,5	10720,0	134,0	41,9	3	E	49,0	535,1
23/06/2016	T3	Franq CA	Cabernet	2,5	I-K	VC 1/4hands	3	2243,5	10720,0	134,0	41,9	3	D	38,0	97,6
23/06/2016	T3	Franq CA	Cabernet	2,5	I-K	VC 1/4hands	3	2243,5	10720,0	134,0	41,9	3	C	70,0	51,7
23/06/2016	T3	Franq CA	Cabernet	2,5	I-K	VC 1/4hands	3	2243,5	10720,0	134,0	41,9	3	B	70,0	469,4
23/06/2016	T3	Franq CA	Cabernet	2,5	I-K	VC 1/4hands	3	2243,5	10720,0	134,0	41,9	3	A	28,0	9,8
23/06/2016	T3	Franq CA	Cabernet	2,5	I-K	VC 1/4hands	3	2243,5	10720,0	134,0	41,9	4	E	49,0	413,8
23/06/2016	T3	Franq CA	Cabernet	2,5	I-K	VC 1/4hands	3	2243,5	10720,0	134,0	41,9	4	D	38,0	58,8
23/06/2016	T3	Franq CA	Cabernet	2,5	I-K	VC 1/4hands	3	2243,5	10720,0	134,0	41,9	4	C	70,0	48,0
23/06/2016	T3	Franq CA	Cabernet	2,5	I-K	VC 1/4hands	3	2243,5	10720,0	134,0	41,9	4	B	70,0	15,6
23/06/2016	T3	Franq CA	Cabernet	2,5	I-K	VC 1/4hands	3	2243,5	10720,0	134,0	41,9	5	E	49,0	132,7
23/06/2016	T3	Franq CA	Cabernet	2,5	I-K	VC 1/4hands	3	2243,5	10720,0	134,0	41,9	5	C	70,0	40,1
23/06/2016	T3	Franq CA	Cabernet	2,5	I-K	VC 1/4hands	3	2243,5	10720,0	134,0	41,9	5	B	70,0	19,9
23/06/2016	T3	Franq CA	Cabernet	2,5	I-K	VC 1/4hands	3	2243,5	10720,0	134,0	41,9	6	C	70,0	17,5
23/06/2016	T3	Franq CA	Cabernet	2,5	I-K	VC 1/4hands	3	2243,5	10720,0	134,0	41,9	6	B	70,0	10,2
23/06/2016	T3	Franq CA	Cabernet	2,5	I-K	VC 1/4hands	4	1952,2	9360,0	117,0	41,7	1	G	10,0	39,5
23/06/2016	T3	Franq CA	Cabernet	2,5	I-K	VC 1/4hands	4	1952,2	9360,0	117,0	41,7	1	F	30,0	137,9
23/06/2016	T3	Franq CA	Cabernet	2,5	I-K	VC 1/4hands	4	1952,2	9360,0	117,0	41,7	1	E	60,0	299,9
23/06/2016	T3	Franq CA	Cabernet	2,5	I-K	VC 1/4hands	4	1952,2	9360,0	117,0	41,7	1	D	53,0	469,8
23/06/2016	T3	Franq CA	Cabernet	2,5	I-K	VC 1/4hands	4	1952,2	9360,0	117,0	41,7	1	C	51,0	160,3
23/06/2016	T3	Franq CA	Cabernet	2,5	I-K	VC 1/4hands	4	1952,2	9360,0	117,0	41,7	1	B	43,0	202,1
23/06/2016	T3	Franq CA	Cabernet	2,5	I-K	VC 1/4hands	4	1952,2	9360,0	117,0	41,7	1	A	45,0	354,4
23/06/2016	T3	Franq CA	Cabernet	2,5	I-K	VC 1/4hands	4	1952,2	9360,0	117,0	41,7	2	F	30,0	142,1
23/06/2016	T3	Franq CA	Cabernet	2,5	I-K	VC 1/4hands	4	1952,2	9360,0	117,0	41,7	2	E	60,0	1150,1
23/06/2016	T3	Franq CA	Cabernet	2,5	I-K	VC 1/4hands	4	1952,2	9360,0	117,0	41,7	2	D	53,0	198,4
23/06/2016	T3	Franq CA	Cabernet	2,5	I-K	VC 1/4hands	4	1952,2	9360,0	117,0	41,7	2	C	51,0	162,8
23/06/2016	T3	Franq CA	Cabernet	2,5	I-K	VC 1/4hands	4	1952,2	9360,0	117,0	41,7	2	B	43,0	388,0
23/06/2016	T3	Franq CA	Cabernet	2,5	I-K	VC 1/4hands	4	1952,2	9360,0	117,0	41,7	2	A	45,0	377,4
23/06/2016	T3	Franq CA	Cabernet	2,5	I-K	VC 1/4hands	4	1952,2	9360,0	117,0	41,7	3	F	30,0	79,5
23/06/2016	T3	Franq CA	Cabernet	2,5	I-K	VC 1/4hands	4	1952,2	9360,0	117,0	41,7	3	E	60,0	329,6
23/06/2016	T3	Franq CA	Cabernet	2,5	I-K	VC 1/4hands	4	1952,2	9360,0	117,0	41,7	3	D	53,0	280,2
23/06/2016	T3	Franq CA	Cabernet	2,5	I-K	VC 1/4hands	4	1952,2	9360,0	117,0	41,7	3	C	51,0	71,4
23/06/2016	T3	Franq CA	Cabernet	2,5	I-K	VC 1/4hands	4	1952,2	9360,0	117,0	41,7	3	B	43,0	36,3
23/06/2016	T3	Franq CA	Cabernet	2,5	I-K	VC 1/4hands	4	1952,2	9360,0	117,0	41,7	3	A	45,0	52,3
23/06/2016	T3	Franq CA	Cabernet	2,5	I-K	VC 1/4hands	4	1952,2	9360,0	117,0	41,7	4	E	60,0	233,7
23/06/2016	T3	Franq CA	Cabernet	2,5	I-K	VC 1/4hands	4	1952,2	9360,0	117,0	41,7	4	D	53,0	153,3
23/06/2016	T3	Franq CA	Cabernet	2,5	I-K	VC 1/4hands	4	1952,2	9360,0	117,0	41,7	4	C	51,0	3,7
23/06/2016	T3	Franq CA	Cabernet	2,5	I-K	VC 1/4hands	4	1952,2	9360,0	117,0	41,7	4	B	43,0	7,7
23/06/2016	T3	Franq CA	Cabernet	2,5	I-K	VC 1/4hands	4	1952,2	9360,0	117,0	41,7	4	A	45,0	76,8
23/06/2016	T3	Franq CA	Cabernet	2,5	I-K	VC 1/4hands	4	1952,2	9360,0	117,0	41,7	5	E	60,0	32,6
23/06/2016	T3	Franq CA	Cabernet	2,5	I-K	VC 1/4hands	4	1952,2	9360,0	117,0	41,7	5	D	53,0	25,1
23/06/2016	T3	Franq CA	Cabernet	2,5	I-K	VC 1/4hands	4	1952,2	9360,0	117,0	41,7	5	C	51,0	14,7
23/06/2016	T3	Petit Verdot	Petit Verdot	2,5	K	TPJ TXA	1	2099,3	9360,0	117,0	44,9	1	G	5,0	104,4
23/06/2016	T3	Petit Verdot	Petit Verdot	2,5	K	TPJ TXA	1	2099,3	9360,0	117,0	44,9	1	F	40,0	621,4
23/06/2016	T3	Petit Verdot	Petit Verdot	2,5	K	TPJ TXA	1	2099,3	9360,0	117,0	44,9	1	E	49,0	39,1
23/06/2016	T3	Petit Verdot	Petit Verdot	2,5	K	TPJ TXA	1	2099,3	9360,0	117,0	44,9	1	D	50,0	137,8
23/06/2016	T3	Petit Verdot	Petit Verdot	2,5	K	TPJ TXA	1	2099,3	9360,0	117,0	44,9	1	C	67,0	80,3
23/06/2016	T3	Petit Verdot	Petit Verdot	2,5	K	TPJ TXA	1	2099,3	9360,0	117,0	44,9	1	B	65,0	153,4
23/06/2016	T3	Petit Verdot	Petit Verdot	2,5	K	TPJ TXA	1	2099,3	9360,0	117,0	44,9	1	A	38,0	48,4
23/06/2016	T3	Petit Verdot	Petit Verdot	2,5	K	TPJ TXA	1	2099,3	9360,0	117,0	44,9	2	F	40,0	218,6
23/06/2016	T3	Petit Verdot	Petit Verdot	2,5	K	TPJ TXA	1	2099,3	9360,0	117,0	44,9	2	E	49,0	316,3
23/06/2016	T3	Petit Verdot	Petit Verdot	2,5	K	TPJ TXA	1	2099,3	9360,0	117,0	44,9	2	D	50,0	182,7
23/06/2016	T3	Petit Verdot	Petit Verdot	2,5	K	TPJ TXA	1	2099,3	9360,0	117,0	44,9	2	C	67,0	78,8
23/06/2016	T3	Petit Verdot	Petit Verdot	2,5	K	TPJ TXA	1	2099,3	9360,0	117,0	44,9	2	B	65,0	46,2
23/06/2016	T3	Petit Verdot	Petit Verdot	2,5	K	TPJ TXA	1	2099,3	9360,0	117,0	44,9	2	A	38,0	83,7
23/06/2016	T3	Petit Verdot	Petit Verdot	2,5	K	TPJ TXA	1	2099,3	9360,0	117,0	44,9	3	F	40,0	145,4
23/06/2016	T3	Petit Verdot	Petit Verdot	2,5	K	TPJ TXA	1	2099,3	9360,0	117,0	44,9	3	E	49,0	80,6
23/06/2016	T3	Petit Verdot	Petit Verdot	2,5	K	TPJ TXA	1	2099,3	9360,0	117,0	44,9	3	D	50,0	115,2
23/06/2016	T3	Petit Verdot	Petit Verdot	2,5	K	TPJ TXA	1	2099,3	9360,0	117,0	44,9	3	C	67,0	61,5
23/06/2016	T3	Petit Verdot	Petit Verdot	2,5	K	TPJ TXA	1	2099,3	9360,0	117,0	44,9	3	B	65,0	42,6
23/06/2016	T3	Petit Verdot	Petit Verdot	2,5	K	TPJ TXA	1	2099,3	9360,0	117,0	44,9	3	A	38,0	74,4
23/06/2016	T3	Petit Verdot	Petit Verdot	2,5	K	TPJ TXA	1	2099,3	9360,0	117,0	44,9	4	F	40,0	43,7
23/06/2016	T3	Petit Verdot	Petit Verdot	2,5	K	TPJ TXA	1	2099,3	9360,0	117,0	44,9	4	E	49,0	74,6
23/06/2016	T3	Petit Verdot	Petit Verdot	2,5	K	TPJ TXA	1	2099,3	9360,0	117,0	44,9	4	D	50,0	185,3
23/06/2016	T3	Petit Verdot	Petit Verdot	2,5	K	TPJ TXA	1	2099,3	9360,0	117,0	44,9	4	C	67,0	162,2
23/06/2016	T3	Petit Verdot	Petit Verdot	2,5	K	TPJ TXA	1	2099,3	9360,0	117,0	44,9	4	B	65,0	85,9
23/06/2016	T3	Petit Verdot	Petit Verdot	2,5	K	TPJ TXA	1	2099,3	9360,0	117,0	44,9	5	E	49,0	332,2
23/06/2016	T3	Petit Verdot	Petit Verdot	2,5	K	TPJ TXA	1	2099,3	9360,0	117,0	44,9	5	D	50,0	126,7
23/06/2016	T3	Petit Verdot	Petit Verdot	2,5	K	TPJ TXA	1	2099,3	9360,0	117,0	44,9	5	C	67,0	116,1
23/06/2016	T3	Petit Verdot	Petit Verdot	2,5	K	TPJ TXA	1	2099,3	9360,0	117,0	44,9	5	B	65,0	176,9
23/06/2016	T3	Petit Verdot	Petit Verdot	2,5	K	TPJ TXA	1	2099,3	9360,0	117,0	44,9	6	C	67,0	183,3
23/06/2016	T3	Petit Verdot	Petit Verdot	2,5	K	TPJ TXA	1	2099,3	9360,0	117,0	44,9	6	B	65,0	379,1
23/06/2016	T3	Petit Verdot	Petit Verdot	2,5	K	TPJ TXA	2	2904,5	10480,0	131,0	55,4	1	G	53,0	89,2
23/06/2016	T3	Petit Verdot	Petit Verdot	2,5	K	TPJ TXA	2	2904,5	10480,0	131,0	55,4	1	F	45,0	108,5
23/06/2016	T3	Petit Verdot	Petit Verdot	2,5	K	TPJ TXA	2	2904,5	10480,0	131,0	55,4	1	E	50,0	235,0
23/06/2016	T3	Petit Verdot	Petit Verdot	2,5	K	TPJ TXA	2	2904,5	10480,0	131,0	55,4	1	D	57,0	165,8
23/06/2016	T3	Petit Verdot	Petit Verdot	2,5	K	TPJ TXA	2	2904,5	10480,0	131,0	55,4	1	C	62,0	329,4
23/06/2016	T3	Petit Verdot	Petit Verdot	2,5	K	TPJ TXA	2	2904,5	10480,0	131,0	55,4	1	B	66,0	584,2
23/06/2016	T3	Petit Verdot	Petit Verdot	2,5	K	TPJ TXA	2	2904,5	10480,0	131,0	55,4	1	A	55,0	45,3
23/06/2016	T3	Petit Verdot	Petit Verdot	2,5	K	TPJ TXA	2	2904,5	10480,0	131,0	55,4	2	G	53,0	76,3
23/06/2016	T3	Petit Verdot	Petit Verdot	2,5	K	TPJ TXA	2	2904,5	10480,0	131,0	55,4	2	F	45,0	335,4
23/06/2016	T3	Petit Verdot	Petit Verdot	2,5	K	TPJ TXA	2	2904,5	10480,0	131,0	55,4	2	E	50,0	304,3
23/06/2016	T3	Petit Verdot	Petit Verdot	2,5	K	TPJ TXA	2	2904,5	10480,0	131,0	55,4	2	D	57,0	226,4
23/06/2016	T3	Petit Verdot	Petit Verdot	2,5	K	TPJ TXA	2	2904,5	10480,0	131,0	55,4	2	C	62,0	43,7
23/06/2016	T3	Petit Verdot	Petit Verdot	2,5	K	TPJ TXA	2	2904,5	10480,0	131,0	55,4	2	B	66,0	272,5
23/06/2016	T3	Petit Verdot	Petit Verdot	2,5	K	TPJ TXA	2	2904,5	10480,0	131,0	55,4	2	A	55,0	143,2
23/06/2016	T3	Petit Verdot	Petit Verdot	2,5	K	TPJ TXA	2	2904,5	10480,0	131,0	55,4	3	G	53,0	126,5
23/06/2016	T3	Petit Verdot	Petit Verdot	2,5	K	TPJ TXA	2	2904,5	10480,0	131,0	55,4	3	F	45,0	164,7
23/06/2016	T3	Petit Verdot	Petit Verdot	2,5	K	TPJ TXA	2	2904,5	10480,0	131,0	55,4	3	E	50,0	315,2
23/06/2016	T3	Petit Verdot	Petit Verdot	2,5	K	TPJ TXA	2	2904,5	10480,0	131,0	55,4	3	D	57,0	232,6
23/06/2016	T3	Petit Verdot	Petit Verdot	2,5	K	TPJ TXA	2	2904,5	10480,0	131,0	55,4	3	C	62,0	111,9
23/06/2016	T3	Petit Verdot	Petit Verdot	2,5	K	TPJ TXA	2	2904,5	10480,0	131,0	55,4	3	B	66,0	69,5
23/06/2016	T3	Petit Verdot	Petit Verdot	2,5	K	TPJ TXA	2	2904,5	10480,0	131,0	55,4	3	A	55,0	86,3
23/06/2016	T3	Petit Verdot	Petit Verdot	2,5	K	TPJ TXA	2	2904,5	10480,0	131,0	55,4	4	G	53,0	83,2
23/06/2016	T3	Petit Verdot	Petit Verdot	2,5	K	TPJ TXA	2	2904,5	10480,0	131,0	55,4	4	F	45,0	251,7
23/06/2016	T3	Petit Verdot	Petit Verdot	2,5	K	TPJ TXA	2	2904,5	10480,0	131,0	55,4	4	E	50,0	176,7
23/06/2016	T3	Petit Verdot	Petit Verdot	2,5	K	TPJ TXA	2	2904,5	10480,0	131,0	55,4	4	D	57,0	181,3
23/06/2016	T3	Petit Verdot	Petit Verdot	2,5	K	TPJ TXA	2	2904,5	10480,0	131,0	55,4	4	C	62,0	94,3
23/06/2016	T3	Petit Verdot	Petit Verdot	2,5	K	TPJ TXA	2	2904,5	10480,0	131,0	55,4	4	B	66,0	133,8
23/06/2016	T3	Petit Verdot	Petit Verdot	2,5	K	TPJ TXA	2	2904,5	10480,0	131,0	55,4	4	A	55,0	41,5
23/06/2016	T3	Petit Verdot	Petit Verdot	2,5	K	TPJ TXA	2	2904,5	10480,0	131,0	55,4	5	G	53,0	184,9
23/06/2016	T3	Petit Verdot	Petit Verdot	2,5	K	TPJ TXA	2	2904,5	10480,0	131,0	55,4	5	E	50,0	221,9
23/06/2016	T3	Petit Verdot	Petit Verdot	2,5	K	TPJ TXA	2	2904,5	10480,0	131,0	55,4	5	D	57,0	142,3
23/06/2016	T3	Petit Verdot	Petit Verdot	2,5	K	TPJ TXA	2	2904,5	10480,0	131,0	55,4	5	C	62,0	320,3
23/06/2016	T3	Petit Verdot	Petit Verdot	2,5	K	TPJ TXA	2	2904,5	10480,0	131,0	55,4	5	B	66,0	92,5
23/06/2016	T3	Petit Verdot	Petit Verdot	2,5	K	TPJ TXA	2	2904,5	10480,0	131,0	55,4	5	A	55,0	43,9
23/06/2016	T3	Petit Verdot	Petit Verdot	2,5	K	TPJ TXA	2	2904,5	10480,0	131,0	55,4	6	C	62,0	63,7
23/06/2016	T3	Petit Verdot	Petit Verdot	2,5	K	TPJ TXA	2	2904,5	10480,0	131,0	55,4	6	B	66,0	136,3
23/06/2016	T3	Petit Verdot	Petit Verdot	2,5	K	TPJ TXA	3	2074,3	10560,0	132,0	39,3	1	G	5,0	93,0
23/06/2016	T3	Petit Verdot	Petit Verdot	2,5	K	TPJ TXA	3	2074,3	10560,0	132,0	39,3	1	F	50,0	179,3
23/06/2016	T3	Petit Verdot	Petit Verdot	2,5	K	TPJ TXA	3	2074,3	10560,0	132,0	39,3	1	E	37,0	68,6
23/06/2016	T3	Petit Verdot	Petit Verdot	2,5	K	TPJ TXA	3	2074,3	10560,0	132,0	39,3	1	D	37,0	159,6
23/06/2016	T3	Petit Verdot	Petit Verdot	2,5	K	TPJ TXA	3	2074,3	10560,0	132,0	39,3	1	C	37,0	109,4
23/06/2016	T3	Petit Verdot	Petit Verdot	2,5	K	TPJ TXA	3	2074,3	10560,0	132,0	39,3	1	B	63,0	63,5
23/06/2016	T3	Petit Verdot	Petit Verdot	2,5	K	TPJ TXA	3	2074,3	10560,0	132,0	39,3	1	A	46,0	101,9
23/06/2016	T3	Petit Verdot	Petit Verdot	2,5	K	TPJ TXA	3	2074,3	10560,0	132,0	39,3	2	F	50,0	71,9
23/06/2016	T3	Petit Verdot	Petit Verdot	2,5	K	TPJ TXA	3	2074,3	10560,0	132,0	39,3	2	E	37,0	86,6
23/06/2016	T3	Petit Verdot	Petit Verdot	2,5	K	TPJ TXA	3	2074,3	10560,0	132,0	39,3	2	D	37,0	139,4
23/06/2016	T3	Petit Verdot	Petit Verdot	2,5	K	TPJ TXA	3	2074,3	10560,0	132,0	39,3	2	C	37,0	113,6
23/06/2016	T3	Petit Verdot	Petit Verdot	2,5	K	TPJ TXA	3	2074,3	10560,0	132,0	39,3	2	B	63,0	41,3
23/06/2016	T3	Petit Verdot	Petit Verdot	2,5	K	TPJ TXA	3	2074,3	10560,0	132,0	39,3	2	A	46,0	179,6
23/06/2016	T3	Petit Verdot	Petit Verdot	2,5	K	TPJ TXA	3	2074,3	10560,0	132,0	39,3	3	F	50,0	172,4
23/06/2016	T3	Petit Verdot	Petit Verdot	2,5	K	TPJ TXA	3	2074,3	10560,0	132,0	39,3	3	E	37,0	64,1
23/06/2016	T3	Petit Verdot	Petit Verdot	2,5	K	TPJ TXA	3	2074,3	10560,0	132,0	39,3	3	D	37,0	376,9
23/06/2016	T3	Petit Verdot	Petit Verdot	2,5	K	TPJ TXA	3	2074,3	10560,0	132,0	39,3	3	C	37,0	277,9
23/06/2016	T3	Petit Verdot	Petit Verdot	2,5	K	TPJ TXA	3	2074,3	10560,0	132,0	39,3	3	B	63,0	53,5
23/06/2016	T3	Petit Verdot	Petit Verdot	2,5	K	TPJ TXA	3	2074,3	10560,0	132,0	39,3	3	A	46,0	43,9
23/06/2016	T3	Petit Verdot	Petit Verdot	2,5	K	TPJ TXA	3	2074,3	10560,0	132,0	39,3	4	F	50,0	271,2
23/06/2016	T3	Petit Verdot	Petit Verdot	2,5	K	TPJ TXA	3	2074,3	10560,0	132,0	39,3	4	E	37,0	328,7
23/06/2016	T3	Petit Verdot	Petit Verdot	2,5	K	TPJ TXA	3	2074,3	10560,0	132,0	39,3	4	D	37,0	382,8
23/06/2016	T3	Petit Verdot	Petit Verdot	2,5	K	TPJ TXA	3	2074,3	10560,0	132,0	39,3	4	C	37,0	212,2
23/06/2016	T3	Petit Verdot	Petit Verdot	2,5	K	TPJ TXA	3	2074,3	10560,0	132,0	39,3	4	B	63,0	189,1
23/06/2016	T3	Petit Verdot	Petit Verdot	2,5	K	TPJ TXA	3	2074,3	10560,0	132,0	39,3	4	A	46,0	102,8
23/06/2016	T3	Petit Verdot	Petit Verdot	2,5	K	TPJ TXA	3	2074,3	10560,0	132,0	39,3	5	F	50,0	146,0
23/06/2016	T3	Petit Verdot	Petit Verdot	2,5	K	TPJ TXA	3	2074,3	10560,0	132,0	39,3	5	B	63,0	114,1
23/06/2016	T3	Petit Verdot	Petit Verdot	2,5	K	TPJ TXA	3	2074,3	10560,0	132,0	39,3	6	B	63,0	215,5
23/06/2016	T3	Petit Verdot	Petit Verdot	2,5	K	TPJ TXA	3	1938,9	9360,0	117,0	41,4	1	G	24,0	180,7
23/06/2016	T3	Petit Verdot	Petit Verdot	2,5	K	TPJ TXA	4	1938,9	9360,0	117,0	41,4	1	F	34,0	197,1
23/06/2016	T3	Petit Verdot	Petit Verdot	2,5	K	TPJ TXA	4	1938,9	9360,0	117,0	41,4	1	E	34,0	317,4
23/06/2016	T3	Petit Verdot	Petit Verdot	2,5	K	TPJ TXA	4	1938,9	9360,0	117,0	41,4	1	D	50,0	278,5
23/06/2016	T3	Petit Verdot	Petit Verdot	2,5	K	TPJ TXA	4	1938,9	9360,0	117,0	41,4	1	C	69,0	349,6
23/06/2016	T3	Petit Verdot	Petit Verdot	2,5	K	TPJ TXA	4	1938,9	9360,0	117,0	41,4	1	B	48,0	229,9
23/06/2016	T3	Petit Verdot	Petit Verdot	2,5	K	TPJ TXA	4	1938,9	9360,0	117,0	41,4	1	A	31,0	63,0
23/06/2016	T3	Petit Verdot	Petit Verdot	2,5	K	TPJ TXA	4	1938,9	9360,0	117,0	41,4	2	G	24,0	275,9
23/06/2016	T3	Petit Verdot	Petit Verdot	2,5	K	TPJ TXA	4	1938,9	9360,0	117,0	41,4	2	F	34,0	227,0
23/06/2016	T3	Petit Verdot	Petit Verdot	2,5	K	TPJ TXA	4	1938,9	9360,0	117,0	41,4	2	E	34,0	225,9
23/06/2016	T3	Petit Verdot	Petit Verdot	2,5	K	TPJ TXA	4	1938,9	9360,0	117,0	41,4	2	D	50,0	148,5
23/06/2016	T3	Petit Verdot	Petit Verdot	2,5	K	TPJ TXA	4	1938,9	9360,0	117,0	41,4	2	C	69,0	317,6
23/06/2016	T3	Petit Verdot	Petit Verdot	2,5	K	TPJ TXA	4	1938,9	9360,0	117,0	41,4	2	B	48,0	92,8
23/06/2016	T3	Petit Verdot	Petit Verdot	2,5	K	TPJ TXA	4	1938,9	9360,0	117,0	41,4	2	A	31,0	238,8
23/06/2016	T3	Petit Verdot	Petit Verdot	2,5	K	TPJ TXA	4	1938,9	9360,0	117,0	41,4	3	F	34,0	160,0
23/06/2016	T3	Petit Verdot	Petit Verdot	2,5	K	TPJ TXA	4	1938,9	9360,0	117,0	41,4	3	E	34,0	251,9
23/06/2016	T3	Petit Verdot	Petit Verdot	2,5	K	TPJ TXA	4	1938,9	9360,0	117,0	41,4	3	D	50,0	112,1
23/06/2016	T3	Petit Verdot	Petit Verdot	2,5	K	TPJ TXA	4	1938,9	9360,0	117,0	41,4	3	C	69,0	172,7
23/06/2016	T3	Petit Verdot	Petit Verdot	2,5	K	TPJ TXA	4	1938,9	9360,0	117,0	41,4	3	B	48,0	84,3
23/06/2016	T3	Petit Verdot	Petit Verdot	2,5	K	TPJ TXA	4	1938,9	9360,0	117,0	41,4	3	A	31,0	249,7
23/06/2016	T3	Petit Verdot	Petit Verdot	2,5	K	TPJ TXA	4	1938,9	9360,0	117,0	41,4	4	D	50,0	336,0
23/06/2016	T3	Petit Verdot	Petit Verdot	2,5	K	TPJ TXA	4	1938,9	9360,0	117,0	41,4	4	C	69,0	229,5
23/06/2016	T3	Petit Verdot	Petit Verdot	2,5	K	TPJ TXA	4	1938,9	9360,0	117,0	41,4	4	B	48,0	202,6
23/06/2016	T3	Petit Verdot	Petit Verdot	2,5	K	TPJ TXA	4	1938,9	9360,0	117,0	41,4	5	C	69,0	137,2
23/06/2016	T3	Petit Verdot	Petit Verdot	2,5	K	TPJ TXA	4	1938,9	9360,0	117,0	41,4	5	B	48,0	47,1
23/06/2016	T3	Petit Verdot	Petit Verdot	2,5	K	TPJ TXA	4	1938,9	9360,0	117,0	41,4	6	C	69,0	272,5
23/06/2016	T3	Petit Verdot	Petit Verdot	2,5	K	VC 1/4hands	1	2016,0	8400,0	105,0	48,0	1	F	38,0	188,2
23/06/2016	T3	Petit Verdot	Petit Verdot	2,5	K	VC 1/4hands	1	2016,0	8400,0	105,0	48,0	1	E	47,0	596,8
23/06/2016	T3	Petit Verdot	Petit Verdot	2,5	K	VC 1/4hands	1	2016,0	8400,0	105,0	48,0	1	D	64,0	546,6
23/06/2016	T3	Petit Verdot	Petit Verdot	2,5	K	VC 1/4hands	1	2016,0	8400,0	105,0	48,0	1	C	50,0	478,5
23/06/2016	T3	Petit Verdot	Petit Verdot	2,5	K	VC 1/4hands	1	2016,0	8400,0	105,0	48,0	1	B	57,0	270,9
23/06/2016	T3	Petit Verdot	Petit Verdot	2,5	K	VC 1/4hands	1	2016,0	8400,0	105,0	48,0	1	A	32,0	193,8
23/06/2016	T3	Petit Verdot	Petit Verdot	2,5	K	VC 1/4hands	1	2016,0	8400,0	105,0	48,0	2	F	38,0	65,7
23/06/2016	T3	Petit Verdot	Petit Verdot	2,5	K	VC 1/4hands	1	2016,0	8400,0	105,0	48,0	2	E	47,0	284,6
23/06/2016	T3	Petit Verdot	Petit Verdot	2,5	K	VC 1/4hands	1	2016,0	8400,0	105,0	48,0	2	D	64,0	488,0
23/06/2016	T3	Petit Verdot	Petit Verdot	2,5	K	VC 1/4hands	1	2016,0	8400,0	105,0	48,0	2	C	50,0	240,4
23/06/2016	T3	Petit Verdot	Petit Verdot	2,5	K	VC 1/4hands	1	2016,0	8400,0	105,0	48,0	2	B	57,0	337,4
23/06/2016	T3	Petit Verdot	Petit Verdot	2,5	K	VC 1/4hands	1	2016,0	8400,0	105,0	48,0	2	A	32,0	162,9
23/06/2016	T3	Petit Verdot	Petit Verdot	2,5	K	VC 1/4hands	1	2016,0	8400,0	105,0	48,0	3	F	38,0	42,2
23/06/2016	T3	Petit Verdot	Petit Verdot	2,5	K	VC 1/4hands	1	2016,0	8400,0	105,0	48,0	3	E	47,0	68,9
23/06/2016	T3	Petit Verdot	Petit Verdot	2,5	K	VC 1/4hands	1	2016,0	8400,0	105,0	48,0	3	D	64,0	703,6
23/06/2016	T3	Petit Verdot	Petit Verdot	2,5	K	VC 1/4hands	1	2016,0	8400,0	105,0	48,0	3	C	50,0	70,9
23/06/2016	T3	Petit Verdot	Petit Verdot	2,5	K	VC 1/4hands	1	2016,0	8400,0	105,0	48,0	3	B	57,0	94,2
23/06/2016	T3	Petit Verdot	Petit Verdot	2,5	K	VC 1/4hands	1	2016,0	8400,0	105,0	48,0	3	A	32,0	16,3
23/06/2016	T3	Petit Verdot	Petit Verdot	2,5	K	VC 1/4hands	1	2016,0	8400,0	105,0	48,0	4	F	38,0	41,6
23/06/2016	T3	Petit Verdot	Petit Verdot	2,5	K	VC 1/4hands	1	2016,0	8400,0	105,0	48,0	4	E	47,0	155,6
23/06/2016	T3	Petit Verdot	Petit Verdot	2,5	K	VC 1/4hands	1	2016,0	8400,0	105,0	48,0	4	D	64,0	371,9
23/06/2016	T3	Petit Verdot	Petit Verdot	2,5	K	VC 1/4hands	1	2016,0	8400,0	105,0	48,0	4	C	50,0	106,2
23/06/2016	T3	Petit Verdot	Petit Verdot	2,5	K	VC 1/4hands	1	2016,0	8400,0	105,0	48,0	4	B	57,0	294,8
23/06/2016	T3	Petit Verdot	Petit Verdot	2,5	K	VC 1/4hands	1	2016,0	8400,0	105,0	48,0	5	D	64,0	96,8
23/06/2016	T3	Petit Verdot	Petit Verdot	2,5	K	VC 1/4hands	1	2016,0	8400,0	105,0	48,0	5	C	50,0	26,3
23/06/2016	T3	Petit Verdot	Petit Verdot	2,5	K	VC 1/4hands	1	2016,0	8400,0	105,0	48,0	5	B	57,0	21,9
23/06/2016	T3	Petit Verdot	Petit Verdot	2,5	K	VC 1/4hands	1	2016,0	8400,0	105,0	48,0	6	D	64,0	44,0
23/06/2016	T3	Petit Verdot	Petit Verdot	2,5	K	VC 1/4hands	1	2016,0	8400,0	105,0	48,0	6	B	57,0	38,0
23/06/2016	T3	Petit Verdot	Petit Verdot	2,5	K	VC 1/4hands	2	1899,3	8800,0	110,0	43,2	1	F	42,0	112,1
23/06/2016	T3	Petit Verdot	Petit Verdot	2,5	K	VC 1/4hands	2	1899,3	8800,0	110,0	43,2	1	E	53,0	408,3
23/06/2016	T3	Petit Verdot	Petit Verdot	2,5	K	VC 1/4hands	2	1899,3	8800,0	110,0	43,2	1	D	60,0	691,6
23/06/2016	T3	Petit Verdot	Petit Verdot	2,5	K	VC 1/4hands	2	1899,3	8800,0	110,0	43,2	1	C	37,0	200,0
23/06/2016	T3	Petit Verdot	Petit Verdot	2,5	K	VC 1/4hands	2	1899,3	8800,0	110,0	43,2	1	B	39,0	386,0
23/06/2016	T3	Petit Verdot	Petit Verdot	2,5	K	VC 1/4hands	2	1899,3	8800,0	110,0	43,2	1	A	28,0	216,5
23/06/2016	T3	Petit Verdot	Petit Verdot	2,5	K	VC 1/4hands	2	1899,3	8800,0	110,0	43,2	2	F	42,0	136,4
23/06/2016	T3	Petit Verdot	Petit Verdot	2,5	K	VC 1/4hands	2	1899,3	8800,0	110,0	43,2	2	E	53,0	318,1
23/06/2016	T3	Petit Verdot	Petit Verdot	2,5	K	VC 1/4hands	2	1899,3	8800,0	110,0	43,2	2	D	60,0	200,0
23/06/2016	T3	Petit Verdot	Petit Verdot	2,5	K	VC 1/4hands	2	1899,3	8800,0	110,0	43,2	2	C	37,0	473,7
23/06/2016	T3	Petit Verdot	Petit Verdot	2,5	K	VC 1/4hands	2	1899,3	8800,0	110,0	43,2	2	B	39,0	492,4
23/06/2016	T3	Petit Verdot	Petit Verdot	2,5	K	VC 1/4hands	2	1899,3	8800,0	110,0	43,2	2	A	28,0	46,2
23/06/2016	T3	Petit Verdot	Petit Verdot	2,5	K	VC 1/4hands	2	1899,3	8800,0	110,0	43,2	3	F	42,0	44,2
23/06/2016	T3	Petit Verdot	Petit Verdot	2,5	K	VC 1/4hands	2	1899,3	8800,0	110,0	43,2	3	E	53,0	23,7
23/06/2016	T3	Petit Verdot	Petit Verdot	2,5	K	VC 1/4hands	2	1899,3	8800,0	110,0	43,2	3	D	60,0	67,5
23/06/2016	T3	Petit Verdot	Petit Verdot	2,5	K	VC 1/4hands	2	1899,3	8800,0	110,0	43,2	3	C	37,0	25,1
23/06/2016	T3	Petit Verdot	Petit Verdot	2,5	K	VC 1/4hands	2	1899,3	8800,0	110,0	43,2	3	B	39,0	100,8
23/06/2016	T3	Petit Verdot	Petit Verdot	2,5	K	VC 1/4hands	2	1899,3	8800,0	110,0	43,2	4	F	42,0	43,4
23/06/2016	T3	Petit Verdot	Petit Verdot	2,5	K	VC 1/4hands	2	1899,3	8800,0	110,0	43,2	4	E	53,0	27,1
23/06/2016	T3	Petit Verdot	Petit Verdot	2,5	K	VC 1/4hands	2	1899,3	8800,0	110,0	43,2	4	D	60,0	82,1
23/06/2016	T3	Petit Verdot	Petit Verdot	2,5	K	VC 1/4hands	2	1899,3	8800,0	110,0	43,2	4	C	37,0	54,2
23/06/2016	T3	Petit Verdot	Petit Verdot	2,5	K	VC 1/4hands	2	1899,3	8800,0	110,0	43,2	4	B	39,0	137,6
23/06/2016	T3	Petit Verdot	Petit Verdot	2,5	K	VC 1/4hands	2	1899,3	8800,0	110,0	43,2	5	E	53,0	21,3
23/06/2016	T3	Petit Verdot	Petit Verdot	2,5	K	VC 1/4hands	2	1899,3	8800,0	110,0	43,2	5	D	60,0	19,7
23/06/2016	T3	Petit Verdot	Petit Verdot	2,5	K	VC 1/4hands	2	1899,3	8800,0	110,0	43,2	6	D	60,0	18,3
23/06/2016	T3	Petit Verdot	Petit Verdot	2,5	K	VC 1/4hands	3	2523,7	9040,0	113,0	55,8	1	F	45,0	298,0
23/06/2016	T3	Petit Verdot	Petit Verdot	2,5	K	VC 1/4hands	3	2523,7	9040,0	113,0	55,8	1	E	80,0	172,7
23/06/2016	T3	Petit Verdot	Petit Verdot	2,5	K	VC 1/4hands	3	2523,7	9040,0	113,0	55,8	1	D	74,0	454,2
23/06/2016	T3	Petit Verdot	Petit Verdot	2,5	K	VC 1/4hands	3	2523,7	9040,0	113,0	55,8	1	C	68,0	307,6
23/06/2016	T3	Petit Verdot	Petit Verdot	2,5	K	VC 1/4hands	3	2523,7	9040,0	113,0	55,8	1	B	47,0	255,4
23/06/2016	T3	Petit Verdot	Petit Verdot	2,5	K	VC 1/4hands	3	2523,7	9040,0	113,0	55,8	1	A	21,0	190,8
23/06/2016	T3	Petit Verdot	Petit Verdot	2,5	K	VC 1/4hands	3	2523,7	9040,0	113,0	55,8	2	F	45,0	86,5
23/06/2016	T3	Petit Verdot	Petit Verdot	2,5	K	VC 1/4hands	3	2523,7	9040,0	113,0	55,8	2	E	80,0	29,9
23/06/2016	T3	Petit Verdot	Petit Verdot	2,5	K	VC 1/4hands	3	2523,7	9040,0	113,0	55,8	2	D	74,0	311,9
23/06/2016	T3	Petit Verdot	Petit Verdot	2,5	K	VC 1/4hands	3	2523,7	9040,0	113,0	55,8	2	C	68,0	482,4
23/06/2016	T3	Petit Verdot	Petit Verdot	2,5	K	VC 1/4hands	3	2523,7	9040,0	113,0	55,8	2	B	47,0	167,7
23/06/2016	T3	Petit Verdot	Petit Verdot	2,5	K	VC 1/4hands	3	2523,7	9040,0	113,0	55,8	2	A	21,0	26,5
23/06/2016	T3	Petit Verdot	Petit Verdot	2,5	K	VC 1/4hands	3	2523,7	9040,0	113,0	55,8	3	F	45,0	132,3
23/06/2016	T3	Petit Verdot	Petit Verdot	2,5	K	VC 1/4hands	3	2523,7	9040,0	113,0	55,8	3	E	80,0	21,3
23/06/2016	T3	Petit Verdot	Petit Verdot	2,5	K	VC 1/4hands	3	2523,7	9040,0	113,0	55,8	3	D	74,0	288,0
23/06/2016	T3	Petit Verdot	Petit Verdot	2,5	K	VC 1/4hands	3	2523,7	9040,0	113,0	55,8	3	C	68,0	567,3
23/06/2016	T3	Petit Verdot	Petit Verdot	2,5	K	VC 1/4hands	3	2523,7	9040,0	113,0	55,8	3	B	47,0	74,9
23/06/2016	T3	Petit Verdot	Petit Verdot	2,5	K	VC 1/4hands	3	2523,7	9040,0	113,0	55,8	4	F	45,0	17,3
23/06/2016	T3	Petit Verdot	Petit Verdot	2,5	K	VC 1/4hands	3	2523,7	9040,0	113,0	55,8	4	E	80,0	64,5
23/06/2016	T3	Petit Verdot	Petit Verdot	2,5	K	VC 1/4hands	3	2523,7	9040,0	113,0	55,8	4	D	74,0	74,5
23/06/2016	T3	Petit Verdot	Petit Verdot	2,5	K	VC 1/4hands	3	2523,7	9040,0	113,0	55,8	4	C	68,0	33,9
23/06/2016	T3	Petit Verdot	Petit Verdot	2,5	K	VC 1/4hands	3	2523,7	9040,0	113,0	55,8	4	B	47,0	22,5
23/06/2016	T3	Petit Verdot	Petit Verdot	2,5	K	VC 1/4hands	3	2523,7	9040,0	113,0	55,8	5	E	80,0	38,6
23/06/2016	T3	Petit Verdot	Petit Verdot	2,5	K	VC 1/4hands	3	2523,7	9040,0	113,0	55,8	5	D	74,0	48,2
23/06/2016	T3	Petit Verdot	Petit Verdot	2,5	K	VC 1/4hands	3	2523,7	9040,0	113,0	55,8	5	C	68,0	28,7
23/06/2016	T3	Petit Verdot	Petit Verdot	2,5	K	VC 1/4hands	3	2523,7	9040,0	113,0	55,8	6	E	80,0	19,1
23/06/2016	T3	Petit Verdot	Petit Verdot	2,5	K	VC 1/4hands	3	2523,7	9040,0	113,0	55,8	6	D	74,0	14,7
23/06/2016	T3	Petit Verdot	Petit Verdot	2,5	K	VC 1/4hands	3	2523,7	9040,0	113,0	55,8	6	C	68,0	33,7
23/06/2016	T3	Petit Verdot	Petit Verdot	2,5	K	VC 1/4hands	4	2265,6	9440,0	118,0	48,0	1	F	48,0	162,9
23/06/2016	T3	Petit Verdot	Petit Verdot	2,5	K	VC 1/4hands	4	2265,6	9440,0	118,0	48,0	1	E	52,0	225,9
23/06/2016	T3	Petit Verdot	Petit Verdot	2,5	K	VC 1/4hands	4	2265,6	9440,0	118,0	48,0	1	D	63,0	423,5
23/06/2016	T3	Petit Verdot	Petit Verdot	2,5	K	VC 1/4hands	4	2265,6	9440,0	118,0	48,0	1	C	50,0	453,4
23/06/2016	T3	Petit Verdot	Petit Verdot	2,5	K	VC 1/4hands	4	2265,6	9440,0	118,0	48,0	1	B	45,0	138,8
23/06/2016	T3	Petit Verdot	Petit Verdot	2,5	K	VC 1/4hands	4	2265,6	9440,0	118,0	48,0	1	A	30,0	189,8
23/06/2016	T3	Petit Verdot	Petit Verdot	2,5	K	VC 1/4hands	4	2265,6	9440,0	118,0	48,0	2	F	48,0	83,1
23/06/2016	T3	Petit Verdot	Petit Verdot	2,5	K	VC 1/4hands	4	2265,6	9440,0	118,0	48,0	2	E	52,0	225,3
23/06/2016	T3	Petit Verdot	Petit Verdot	2,5	K	VC 1/4hands	4	2265,6	9440,0	118,0	48,0	2	D	63,0	102,0
23/06/2016	T3	Petit Verdot	Petit Verdot	2,5	K	VC 1/4hands	4	2265,6	9440,0	118,0	48,0	2	C	50,0	133,3
23/06/2016	T3	Petit Verdot	Petit Verdot	2,5	K	VC 1/4hands	4	2265,6	9440,0	118,0	48,0	2	B	45,0	57,6
23/06/2016	T3	Petit Verdot	Petit Verdot	2,5	K	VC 1/4hands	4	2265,6	9440,0	118,0	48,0	2	A	30,0	213,3
23/06/2016	T3	Petit Verdot	Petit Verdot	2,5	K	VC 1/4hands	4	2265,6	9440,0	118,0	48,0	3	F	48,0	52,8
23/06/2016	T3	Petit Verdot	Petit Verdot	2,5	K	VC 1/4hands	4	2265,6	9440,0	118,0	48,0	3	E	52,0	84,1
23/06/2016	T3	Petit Verdot	Petit Verdot	2,5	K	VC 1/4hands	4	2265,6	9440,0	118,0	48,0	3	D	63,0	613,9
23/06/2016	T3	Petit Verdot	Petit Verdot	2,5	K	VC 1/4hands	4	2265,6	9440,0	118,0	48,0	3	C	50,0	132,1
23/06/2016	T3	Petit Verdot	Petit Verdot	2,5	K	VC 1/4hands	4	2265,6	9440,0	118,0	48,0	3	B	45,0	41,4
23/06/2016	T3	Petit Verdot	Petit Verdot	2,5	K	VC 1/4hands	4	2265,6	9440,0	118,0	48,0	3	A	30,0	12,9
23/06/2016	T3	Petit Verdot	Petit Verdot	2,5	K	VC 1/4hands	4	2265,6	9440,0	118,0	48,0	4	F	48,0	82,9
23/06/2016	T3	Petit Verdot	Petit Verdot	2,5	K	VC 1/4hands	4	2265,6	9440,0	118,0	48,0	4	E	52,0	103,4
23/06/2016	T3	Petit Verdot	Petit Verdot	2,5	K	VC 1/4hands	4	2265,6	9440,0	118,0	48,0	4	D	63,0	276,1
23/06/2016	T3	Petit Verdot	Petit Verdot	2,5	K	VC 1/4hands	4	2265,6	9440,0	118,0	48,0	4	C	50,0	35,1
23/06/2016	T3	Petit Verdot	Petit Verdot	2,5	K	VC 1/4hands	4	2265,6	9440,0	118,0	48,0	4	B	45,0	30,7
23/06/2016	T3	Petit Verdot	Petit Verdot	2,5	K	VC 1/4hands	4	2265,6	9440,0	118,0	48,0	5	F	48,0	34,9
23/06/2016	T3	Petit Verdot	Petit Verdot	2,5	K	VC 1/4hands	4	2265,6	9440,0	118,0	48,0	5	E	52,0	53,4
23/06/2016	T3	Petit Verdot	Petit Verdot	2,5	K	VC 1/4hands	4	2265,6	9440,0	118,0	48,0	5	D	63,0	18,1
23/06/2016	T3	Petit Verdot	Petit Verdot	2,5	K	VC 1/4hands	4	2265,6	9440,0	118,0	48,0	5	C	50,0	44,8
23/06/2016	T3	Le Mas	Carignan	3	K	TPJ TXA	1	2379,1	8080,0	101,0	70,7	1	F	59,0	177,1
23/06/2016	T3	Le Mas	Carignan	3	K	TPJ TXA	1	2379,1	8080,0	101,0	70,7	1	E	75,0	259,4
23/06/2016	T3	Le Mas	Carignan	3	K	TPJ TXA	1	2379,1	8080,0	101,0	70,7	1	D	85,0	95,7
23/06/2016	T3	Le Mas	Carignan	3	K	TPJ TXA	1	2379,1	8080,0	101,0	70,7	1	C	111,0	58,7
23/06/2016	T3	Le Mas	Carignan	3	K	TPJ TXA	1	2379,1	8080,0	101,0	70,7	1	B	54,0	249,7
23/06/2016	T3	Le Mas	Carignan	3	K	TPJ TXA	1	2379,1	8080,0	101,0	70,7	1	A	40,0	249,2
23/06/2016	T3	Le Mas	Carignan	3	K	TPJ TXA	1	2379,1	8080,0	101,0	70,7	2	F	59,0	56,8
23/06/2016	T3	Le Mas	Carignan	3	K	TPJ TXA	1	2379,1	8080,0	101,0	70,7	2	E	75,0	69,9
23/06/2016	T3	Le Mas	Carignan	3	K	TPJ TXA	1	2379,1	8080,0	101,0	70,7	2	D	85,0	177,6
23/06/2016	T3	Le Mas	Carignan	3	K	TPJ TXA	1	2379,1	8080,0	101,0	70,7	2	C	111,0	131,8
23/06/2016	T3	Le Mas	Carignan	3	K	TPJ TXA	1	2379,1	8080,0	101,0	70,7	2	B	54,0	195,3
23/06/2016	T3	Le Mas	Carignan	3	K	TPJ TXA	1	2379,1	8080,0	101,0	70,7	2	A	40,0	287,0
23/06/2016	T3	Le Mas	Carignan	3	K	TPJ TXA	1	2379,1	8080,0	101,0	70,7	3	F	59,0	272,8
23/06/2016	T3	Le Mas	Carignan	3	K	TPJ TXA	1	2379,1	8080,0	101,0	70,7	3	E	75,0	85,2
23/06/2016	T3	Le Mas	Carignan	3	K	TPJ TXA	1	2379,1	8080,0	101,0	70,7	3	D	85,0	401,1
23/06/2016	T3	Le Mas	Carignan	3	K	TPJ TXA	1	2379,1	8080,0	101,0	70,7	3	C	111,0	81,5
23/06/2016	T3	Le Mas	Carignan	3	K	TPJ TXA	1	2379,1	8080,0	101,0	70,7	3	B	54,0	267,7
23/06/2016	T3	Le Mas	Carignan	3	K	TPJ TXA	1	2379,1	8080,0	101,0	70,7	3	A	40,0	210,3
23/06/2016	T3	Le Mas	Carignan	3	K	TPJ TXA	1	2379,1	8080,0	101,0	70,7	4	F	59,0	146,3
23/06/2016	T3	Le Mas	Carignan	3	K	TPJ TXA	1	2379,1	8080,0	101,0	70,7	4	E	75,0	327,1
23/06/2016	T3	Le Mas	Carignan	3	K	TPJ TXA	1	2379,1	8080,0	101,0	70,7	4	D	85,0	169,6
23/06/2016	T3	Le Mas	Carignan	3	K	TPJ TXA	1	2379,1	8080,0	101,0	70,7	4	C	111,0	256,4
23/06/2016	T3	Le Mas	Carignan	3	K	TPJ TXA	1	2379,1	8080,0	101,0	70,7	4	B	54,0	204,2
23/06/2016	T3	Le Mas	Carignan	3	K	TPJ TXA	1	2379,1	8080,0	101,0	70,7	4	A	40,0	300,6
23/06/2016	T3	Le Mas	Carignan	3	K	TPJ TXA	1	2379,1	8080,0	101,0	70,7	5	F	59,0	296,3
23/06/2016	T3	Le Mas	Carignan	3	K	TPJ TXA	1	2379,1	8080,0	101,0	70,7	5	E	75,0	144,4
23/06/2016	T3	Le Mas	Carignan	3	K	TPJ TXA	1	2379,1	8080,0	101,0	70,7	5	D	85,0	262,0
23/06/2016	T3	Le Mas	Carignan	3	K	TPJ TXA	1	2379,1	8080,0	101,0	70,7	5	C	111,0	531,0
23/06/2016	T3	Le Mas	Carignan	3	K	TPJ TXA	1	2379,1	8080,0	101,0	70,7	5	B	54,0	274,4
23/06/2016	T3	Le Mas	Carignan	3	K	TPJ TXA	1	2379,1	8080,0	101,0	70,7	6	E	75,0	162,6
23/06/2016	T3	Le Mas	Carignan	3	K	TPJ TXA	1	2379,1	8080,0	101,0	70,7	6	D	85,0	237,4
23/06/2016	T3	Le Mas	Carignan	3	K	TPJ TXA	1	2379,1	8080,0	101,0	70,7	6	C	111,0	258,8
23/06/2016	T3	Le Mas	Carignan	3	K	TPJ TXA	2	2947,7	8880,0	111,0	79,7	1	F	20,0	252,1
23/06/2016	T3	Le Mas	Carignan	3	K	TPJ TXA	2	2947,7	8880,0	111,0	79,7	1	E	135,0	109,3
23/06/2016	T3	Le Mas	Carignan	3	K	TPJ TXA	2	2947,7	8880,0	111,0	79,7	1	D	130,0	542,3
23/06/2016	T3	Le Mas	Carignan	3	K	TPJ TXA	2	2947,7	8880,0	111,0	79,7	1	C	109,0	168,0
23/06/2016	T3	Le Mas	Carignan	3	K	TPJ TXA	2	2947,7	8880,0	111,0	79,7	1	B	65,0	288,0
23/06/2016	T3	Le Mas	Carignan	3	K	TPJ TXA	2	2947,7	8880,0	111,0	79,7	1	A	19,0	248,4
23/06/2016	T3	Le Mas	Carignan	3	K	TPJ TXA	2	2947,7	8880,0	111,0	79,7	2	F	20,0	224,0
23/06/2016	T3	Le Mas	Carignan	3	K	TPJ TXA	2	2947,7	8880,0	111,0	79,7	2	E	135,0	68,9
23/06/2016	T3	Le Mas	Carignan	3	K	TPJ TXA	2	2947,7	8880,0	111,0	79,7	2	D	130,0	189,7
23/06/2016	T3	Le Mas	Carignan	3	K	TPJ TXA	2	2947,7	8880,0	111,0	79,7	2	C	109,0	106,6
23/06/2016	T3	Le Mas	Carignan	3	K	TPJ TXA	2	2947,7	8880,0	111,0	79,7	2	B	65,0	394,4
23/06/2016	T3	Le Mas	Carignan	3	K	TPJ TXA	2	2947,7	8880,0	111,0	79,7	2	A	19,0	104,0
23/06/2016	T3	Le Mas	Carignan	3	K	TPJ TXA	2	2947,7	8880,0	111,0	79,7	3	E	135,0	79,0
23/06/2016	T3	Le Mas	Carignan	3	K	TPJ TXA	2	2947,7	8880,0	111,0	79,7	3	D	130,0	92,7
23/06/2016	T3	Le Mas	Carignan	3	K	TPJ TXA	2	2947,7	8880,0	111,0	79,7	3	C	109,0	34,0
23/06/2016	T3	Le Mas	Carignan	3	K	TPJ TXA	2	2947,7	8880,0	111,0	79,7	3	B	65,0	646,8
23/06/2016	T3	Le Mas	Carignan	3	K	TPJ TXA	2	2947,7	8880,0	111,0	79,7	4	E	135,0	392,0
23/06/2016	T3	Le Mas	Carignan	3	K	TPJ TXA	2	2947,7	8880,0	111,0	79,7	4	D	130,0	323,7
23/06/2016	T3	Le Mas	Carignan	3	K	TPJ TXA	2	2947,7	8880,0	111,0	79,7	4	C	109,0	218,6
23/06/2016	T3	Le Mas	Carignan	3	K	TPJ TXA	2	2947,7	8880,0	111,0	79,7	4	B	65,0	323,4
23/06/2016	T3	Le Mas	Carignan	3	K	TPJ TXA	2	2947,7	8880,0	111,0	79,7	5	E	135,0	217,3
23/06/2016	T3	Le Mas	Carignan	3	K	TPJ TXA	2	2947,7	8880,0	111,0	79,7	5	D	130,0	705,2
23/06/2016	T3	Le Mas	Carignan	3	K	TPJ TXA	2	2947,7	8880,0	111,0	79,7	5	C	109,0	337,6
23/06/2016	T3	Le Mas	Carignan	3	K	TPJ TXA	2	2947,7	8880,0	111,0	79,7	5	B	65,0	540,7
23/06/2016	T3	Le Mas	Carignan	3	K	TPJ TXA	2	2947,7	8880,0	111,0	79,7	6	E	135,0	360,9
23/06/2016	T3	Le Mas	Carignan	3	K	TPJ TXA	2	2947,7	8880,0	111,0	79,7	6	D	130,0	101,0
23/06/2016	T3	Le Mas	Carignan	3	K	TPJ TXA	2	2947,7	8880,0	111,0	79,7	6	C	109,0	220,2
23/06/2016	T3	Le Mas	Carignan	3	K	TPJ TXA	2	2947,7	8880,0	111,0	79,7	6	B	65,0	164,5
23/06/2016	T3	Le Mas	Carignan	3	K	TPJ TXA	3	1996,3	8480,0	106,0	56,5	1	F	45,0	132,4
23/06/2016	T3	Le Mas	Carignan	3	K	TPJ TXA	3	1996,3	8480,0	106,0	56,5	1	E	105,0	288,8
23/06/2016	T3	Le Mas	Carignan	3	K	TPJ TXA	3	1996,3	8480,0	106,0	56,5	1	D	82,0	98,9
23/06/2016	T3	Le Mas	Carignan	3	K	TPJ TXA	3	1996,3	8480,0	106,0	56,5	1	C	62,0	251,3
23/06/2016	T3	Le Mas	Carignan	3	K	TPJ TXA	3	1996,3	8480,0	106,0	56,5	1	B	40,0	230,7
23/06/2016	T3	Le Mas	Carignan	3	K	TPJ TXA	3	1996,3	8480,0	106,0	56,5	1	A	5,0	571,8
23/06/2016	T3	Le Mas	Carignan	3	K	TPJ TXA	3	1996,3	8480,0	106,0	56,5	2	F	45,0	56,3
23/06/2016	T3	Le Mas	Carignan	3	K	TPJ TXA	3	1996,3	8480,0	106,0	56,5	2	E	105,0	129,7
23/06/2016	T3	Le Mas	Carignan	3	K	TPJ TXA	3	1996,3	8480,0	106,0	56,5	2	D	82,0	151,6
23/06/2016	T3	Le Mas	Carignan	3	K	TPJ TXA	3	1996,3	8480,0	106,0	56,5	2	C	62,0	82,8
23/06/2016	T3	Le Mas	Carignan	3	K	TPJ TXA	3	1996,3	8480,0	106,0	56,5	2	B	40,0	466,7
23/06/2016	T3	Le Mas	Carignan	3	K	TPJ TXA	3	1996,3	8480,0	106,0	56,5	3	F	45,0	358,0
23/06/2016	T3	Le Mas	Carignan	3	K	TPJ TXA	3	1996,3	8480,0	106,0	56,5	3	E	105,0	140,7
23/06/2016	T3	Le Mas	Carignan	3	K	TPJ TXA	3	1996,3	8480,0	106,0	56,5	3	D	82,0	228,0
23/06/2016	T3	Le Mas	Carignan	3	K	TPJ TXA	3	1996,3	8480,0	106,0	56,5	3	C	62,0	133,4
23/06/2016	T3	Le Mas	Carignan	3	K	TPJ TXA	3	1996,3	8480,0	106,0	56,5	3	B	40,0	299,8
23/06/2016	T3	Le Mas	Carignan	3	K	TPJ TXA	3	1996,3	8480,0	106,0	56,5	4	F	45,0	233,9
23/06/2016	T3	Le Mas	Carignan	3	K	TPJ TXA	3	1996,3	8480,0	106,0	56,5	4	E	105,0	191,6
23/06/2016	T3	Le Mas	Carignan	3	K	TPJ TXA	3	1996,3	8480,0	106,0	56,5	4	D	82,0	113,1
23/06/2016	T3	Le Mas	Carignan	3	K	TPJ TXA	3	1996,3	8480,0	106,0	56,5	4	C	62,0	571,2
23/06/2016	T3	Le Mas	Carignan	3	K	TPJ TXA	3	1996,3	8480,0	106,0	56,5	4	B	40,0	249,2
23/06/2016	T3	Le Mas	Carignan	3	K	TPJ TXA	3	1996,3	8480,0	106,0	56,5	5	E	105,0	158,6
23/06/2016	T3	Le Mas	Carignan	3	K	TPJ TXA	3	1996,3	8480,0	106,0	56,5	5	D	82,0	54,9
23/06/2016	T3	Le Mas	Carignan	3	K	TPJ TXA	3	1996,3	8480,0	106,0	56,5	5	C	62,0	250,8
23/06/2016	T3	Le Mas	Carignan	3	K	TPJ TXA	3	1996,3	8480,0	106,0	56,5	6	E	105,0	282,9
23/06/2016	T3	Le Mas	Carignan	3	K	TPJ TXA	3	1996,3	8480,0	106,0	56,5	6	D	82,0	268,7
23/06/2016	T3	Le Mas	Carignan	3	K	TPJ TXA	3	1996,3	8480,0	106,0	56,5	6	C	62,0	201,8
23/06/2016	T3	Le Mas	Carignan	3	K	TPJ TXA	3	1982,9	7040,0	88,0	67,6	1	E	26,0	395,2
23/06/2016	T3	Le Mas	Carignan	3	K	TPJ TXA	3	1982,9	7040,0	88,0	67,6	1	D	95,0	259,4
23/06/2016	T3	Le Mas	Carignan	3	K	TPJ TXA	3	1982,9	7040,0	88,0	67,6	1	C	115,0	197,5
23/06/2016	T3	Le Mas	Carignan	3	K	TPJ TXA	3	1982,9	7040,0	88,0	67,6	1	B	67,0	271,1
23/06/2016	T3	Le Mas	Carignan	3	K	TPJ TXA	3	1982,9	7040,0	88,0	67,6	1	A	35,0	618,9
23/06/2016	T3	Le Mas	Carignan	3	K	TPJ TXA	3	1982,9	7040,0	88,0	67,6	2	E	26,0	186,5
23/06/2016	T3	Le Mas	Carignan	3	K	TPJ TXA	3	1982,9	7040,0	88,0	67,6	2	D	95,0	539,6
23/06/2016	T3	Le Mas	Carignan	3	K	TPJ TXA	3	1982,9	7040,0	88,0	67,6	2	C	115,0	239,8
23/06/2016	T3	Le Mas	Carignan	3	K	TPJ TXA	3	1982,9	7040,0	88,0	67,6	2	B	67,0	365,5
23/06/2016	T3	Le Mas	Carignan	3	K	TPJ TXA	3	1982,9	7040,0	88,0	67,6	2	A	35,0	117,9
23/06/2016	T3	Le Mas	Carignan	3	K	TPJ TXA	3	1982,9	7040,0	88,0	67,6	3	D	95,0	576,6
23/06/2016	T3	Le Mas	Carignan	3	K	TPJ TXA	3	1982,9	7040,0	88,0	67,6	3	C	115,0	127,5
23/06/2016	T3	Le Mas	Carignan	3	K	TPJ TXA	3	1982,9	7040,0	88,0	67,6	3	B	67,0	408,3
23/06/2016	T3	Le Mas	Carignan	3	K	TPJ TXA	3	1982,9	7040,0	88,0	67,6	3	A	35,0	73,7
23/06/2016	T3	Le Mas	Carignan	3	K	TPJ TXA	3	1982,9	7040,0	88,0	67,6	4	D	95,0	346,4
23/06/2016	T3	Le Mas	Carignan	3	K	TPJ TXA	3	1982,9	7040,0	88,0	67,6	4	C	115,0	59,5
23/06/2016	T3	Le Mas	Carignan	3	K	TPJ TXA	3	1982,9	7040,0	88,0	67,6	4	B	67,0	177,1
23/06/2016	T3	Le Mas	Carignan	3	K	TPJ TXA	3	1982,9	7040,0	88,0	67,6	5	D	95,0	329,8
23/06/2016	T3	Le Mas	Carignan	3	K	TPJ TXA	3	1982,9	7040,0	88,0	67,6	5	C	115,0	42,6
23/06/2016	T3	Le Mas	Carignan	3	K	TPJ TXA	3	1982,9	7040,0	88,0	67,6	5	B	67,0	134,2
23/06/2016	T3	Le Mas	Carignan	3	K	TPJ TXA	3	1982,9	7040,0	88,0	67,6	6	D	95,0	289,1
23/06/2016	T3	Le Mas	Carignan	3	K	TPJ TXA	3	1982,9	7040,0	88,0	67,6	6	C	115,0	220,0
23/06/2016	T3	Le Mas	Carignan	3	K	TPJ TXA	3	1982,9	7040,0	88,0	67,6	6	B	67,0	133,7
23/06/2016	T3	Le Mas	Carignan	3	K	VC 1/4hands	3	3113,3	9600,0	120,0	77,8	1	F	66,0	97,2
23/06/2016	T3	Le Mas	Carignan	3	K	VC 1/4hands	3	3113,3	9600,0	120,0	77,8	1	E	120,0	783,2
23/06/2016	T3	Le Mas	Carignan	3	K	VC 1/4hands	3	3113,3	9600,0	120,0	77,8	1	D	110,0	333,2
23/06/2016	T3	Le Mas	Carignan	3	K	VC 1/4hands	3	3113,3	9600,0	120,0	77,8	1	C	79,0	343,0
23/06/2016	T3	Le Mas	Carignan	3	K	VC 1/4hands	3	3113,3	9600,0	120,0	77,8	1	B	59,0	377,0
23/06/2016	T3	Le Mas	Carignan	3	K	VC 1/4hands	3	3113,3	9600,0	120,0	77,8	1	A	33,0	193,4
23/06/2016	T3	Le Mas	Carignan	3	K	VC 1/4hands	3	3113,3	9600,0	120,0	77,8	2	F	66,0	83,8
23/06/2016	T3	Le Mas	Carignan	3	K	VC 1/4hands	3	3113,3	9600,0	120,0	77,8	2	E	120,0	105,6
23/06/2016	T3	Le Mas	Carignan	3	K	VC 1/4hands	3	3113,3	9600,0	120,0	77,8	2	D	110,0	477,3
23/06/2016	T3	Le Mas	Carignan	3	K	VC 1/4hands	3	3113,3	9600,0	120,0	77,8	2	C	79,0	216,9
23/06/2016	T3	Le Mas	Carignan	3	K	VC 1/4hands	3	3113,3	9600,0	120,0	77,8	2	B	59,0	90,7
23/06/2016	T3	Le Mas	Carignan	3	K	VC 1/4hands	3	3113,3	9600,0	120,0	77,8	2	A	33,0	34,0
23/06/2016	T3	Le Mas	Carignan	3	K	VC 1/4hands	3	3113,3	9600,0	120,0	77,8	3	F	66,0	291,3
23/06/2016	T3	Le Mas	Carignan	3	K	VC 1/4hands	3	3113,3	9600,0	120,0	77,8	3	E	120,0	191,0
23/06/2016	T3	Le Mas	Carignan	3	K	VC 1/4hands	3	3113,3	9600,0	120,0	77,8	3	D	110,0	231,2
23/06/2016	T3	Le Mas	Carignan	3	K	VC 1/4hands	3	3113,3	9600,0	120,0	77,8	3	C	79,0	82,1
23/06/2016	T3	Le Mas	Carignan	3	K	VC 1/4hands	3	3113,3	9600,0	120,0	77,8	3	B	59,0	23,9
23/06/2016	T3	Le Mas	Carignan	3	K	VC 1/4hands	3	3113,3	9600,0	120,0	77,8	3	A	33,0	34,9
23/06/2016	T3	Le Mas	Carignan	3	K	VC 1/4hands	3	3113,3	9600,0	120,0	77,8	4	F	66,0	57,9
23/06/2016	T3	Le Mas	Carignan	3	K	VC 1/4hands	3	3113,3	9600,0	120,0	77,8	4	E	120,0	172,3
23/06/2016	T3	Le Mas	Carignan	3	K	VC 1/4hands	3	3113,3	9600,0	120,0	77,8	4	D	110,0	51,9
23/06/2016	T3	Le Mas	Carignan	3	K	VC 1/4hands	3	3113,3	9600,0	120,0	77,8	4	C	79,0	20,8
23/06/2016	T3	Le Mas	Carignan	3	K	VC 1/4hands	3	3113,3	9600,0	120,0	77,8	4	B	59,0	38,3
23/06/2016	T3	Le Mas	Carignan	3	K	VC 1/4hands	3	3113,3	9600,0	120,0	77,8	5	F	66,0	46,2
23/06/2016	T3	Le Mas	Carignan	3	K	VC 1/4hands	3	3113,3	9600,0	120,0	77,8	5	E	120,0	18,7
23/06/2016	T3	Le Mas	Carignan	3	K	VC 1/4hands	3	3113,3	9600,0	120,0	77,8	5	D	110,0	124,7
23/06/2016	T3	Le Mas	Carignan	3	K	VC 1/4hands	3	3113,3	9600,0	120,0	77,8	5	C	79,0	15,8
23/06/2016	T3	Le Mas	Carignan	3	K	VC 1/4hands	3	3113,3	9600,0	120,0	77,8	5	B	59,0	30,2
23/06/2016	T3	Le Mas	Carignan	3	K	VC 1/4hands	3	3113,3	9600,0	120,0	77,8	6	F	66,0	48,8
23/06/2016	T3	Le Mas	Carignan	3	K	VC 1/4hands	3	3113,3	9600,0	120,0	77,8	6	E	120,0	13,9
23/06/2016	T3	Le Mas	Carignan	3	K	VC 1/4hands	3	3113,3	9600,0	120,0	77,8	6	D	110,0	86,6
23/06/2016	T3	Le Mas	Carignan	3	K	VC 1/4hands	3	3113,3	9600,0	120,0	77,8	6	C	79,0	12,4
23/06/2016	T3	Le Mas	Carignan	3	K	VC 1/4hands	3	3113,3	9600,0	120,0	77,8	6	B	59,0	13,9
23/06/2016	T3	Le Mas	Carignan	3	K	VC 1/4hands	3	1415,2	7520,0	94,0	45,2	1	F	5,0	158,7
23/06/2016	T3	Le Mas	Carignan	3	K	VC 1/4hands	3	1415,2	7520,0	94,0	45,2	1	E	25,0	427,5
23/06/2016	T3	Le Mas	Carignan	3	K	VC 1/4hands	3	1415,2	7520,0	94,0	45,2	1	D	81,0	628,5
23/06/2016	T3	Le Mas	Carignan	3	K	VC 1/4hands	3	1415,2	7520,0	94,0	45,2	1	C	70,0	304,9
23/06/2016	T3	Le Mas	Carignan	3	K	VC 1/4hands	3	1415,2	7520,0	94,0	45,2	1	B	46,0	146,0
23/06/2016	T3	Le Mas	Carignan	3	K	VC 1/4hands	3	1415,2	7520,0	94,0	45,2	1	A	44,0	408,3
23/06/2016	T3	Le Mas	Carignan	3	K	VC 1/4hands	3	1415,2	7520,0	94,0	45,2	2	E	25,0	55,8
23/06/2016	T3	Le Mas	Carignan	3	K	VC 1/4hands	3	1415,2	7520,0	94,0	45,2	2	D	81,0	295,6
23/06/2016	T3	Le Mas	Carignan	3	K	VC 1/4hands	3	1415,2	7520,0	94,0	45,2	2	C	70,0	307,8
23/06/2016	T3	Le Mas	Carignan	3	K	VC 1/4hands	3	1415,2	7520,0	94,0	45,2	2	B	46,0	204,6
23/06/2016	T3	Le Mas	Carignan	3	K	VC 1/4hands	3	1415,2	7520,0	94,0	45,2	2	A	44,0	65,3
23/06/2016	T3	Le Mas	Carignan	3	K	VC 1/4hands	3	1415,2	7520,0	94,0	45,2	3	D	81,0	182,9
23/06/2016	T3	Le Mas	Carignan	3	K	VC 1/4hands	3	1415,2	7520,0	94,0	45,2	3	C	70,0	437,5
23/06/2016	T3	Le Mas	Carignan	3	K	VC 1/4hands	3	1415,2	7520,0	94,0	45,2	3	B	46,0	55,5
23/06/2016	T3	Le Mas	Carignan	3	K	VC 1/4hands	3	1415,2	7520,0	94,0	45,2	3	A	44,0	69,7
23/06/2016	T3	Le Mas	Carignan	3	K	VC 1/4hands	3	1415,2	7520,0	94,0	45,2	4	D	81,0	86,2
23/06/2016	T3	Le Mas	Carignan	3	K	VC 1/4hands	3	1415,2	7520,0	94,0	45,2	4	C	70,0	221,6
23/06/2016	T3	Le Mas	Carignan	3	K	VC 1/4hands	3	1415,2	7520,0	94,0	45,2	4	B	46,0	51,0
23/06/2016	T3	Le Mas	Carignan	3	K	VC 1/4hands	3	1415,2	7520,0	94,0	45,2	4	A	44,0	94,5
23/06/2016	T3	Le Mas	Carignan	3	K	VC 1/4hands	3	1415,2	7520,0	94,0	45,2	5	D	81,0	130,2
23/06/2016	T3	Le Mas	Carignan	3	K	VC 1/4hands	3	1415,2	7520,0	94,0	45,2	5	C	70,0	141,2
23/06/2016	T3	Le Mas	Carignan	3	K	VC 1/4hands	3	1415,2	7520,0	94,0	45,2	5	B	46,0	17,2
23/06/2016	T3	Le Mas	Carignan	3	K	VC 1/4hands	3	1415,2	7520,0	94,0	45,2	6	D	81,0	22,3
23/06/2016	T3	Le Mas	Carignan	3	K	VC 1/4hands	3	1415,2	7520,0	94,0	45,2	6	C	70,0	37,8
23/06/2016	T3	Le Mas	Carignan	3	K	VC 1/4hands	3	1910,5	7120,0	89,0	64,4	1	E	63,0	244,1
23/06/2016	T3	Le Mas	Carignan	3	K	VC 1/4hands	3	1910,5	7120,0	89,0	64,4	1	D	99,0	139,1
23/06/2016	T3	Le Mas	Carignan	3	K	VC 1/4hands	3	1910,5	7120,0	89,0	64,4	1	C	80,0	802,3
23/06/2016	T3	Le Mas	Carignan	3	K	VC 1/4hands	3	1910,5	7120,0	89,0	64,4	1	B	53,0	675,0
23/06/2016	T3	Le Mas	Carignan	3	K	VC 1/4hands	3	1910,5	7120,0	89,0	64,4	1	A	27,0	604,1
23/06/2016	T3	Le Mas	Carignan	3	K	VC 1/4hands	3	1910,5	7120,0	89,0	64,4	2	E	63,0	145,5
23/06/2016	T3	Le Mas	Carignan	3	K	VC 1/4hands	3	1910,5	7120,0	89,0	64,4	2	D	99,0	113,5
23/06/2016	T3	Le Mas	Carignan	3	K	VC 1/4hands	3	1910,5	7120,0	89,0	64,4	2	C	80,0	176,9
23/06/2016	T3	Le Mas	Carignan	3	K	VC 1/4hands	3	1910,5	7120,0	89,0	64,4	2	B	53,0	153,2
23/06/2016	T3	Le Mas	Carignan	3	K	VC 1/4hands	3	1910,5	7120,0	89,0	64,4	2	A	27,0	89,5
23/06/2016	T3	Le Mas	Carignan	3	K	VC 1/4hands	3	1910,5	7120,0	89,0	64,4	3	E	63,0	252,0
23/06/2016	T3	Le Mas	Carignan	3	K	VC 1/4hands	3	1910,5	7120,0	89,0	64,4	3	D	99,0	227,4
23/06/2016	T3	Le Mas	Carignan	3	K	VC 1/4hands	3	1910,5	7120,0	89,0	64,4	3	C	80,0	506,0
23/06/2016	T3	Le Mas	Carignan	3	K	VC 1/4hands	3	1910,5	7120,0	89,0	64,4	3	B	53,0	231,5
23/06/2016	T3	Le Mas	Carignan	3	K	VC 1/4hands	3	1910,5	7120,0	89,0	64,4	4	E	63,0	46,9
23/06/2016	T3	Le Mas	Carignan	3	K	VC 1/4hands	3	1910,5	7120,0	89,0	64,4	4	D	99,0	20,3
23/06/2016	T3	Le Mas	Carignan	3	K	VC 1/4hands	3	1910,5	7120,0	89,0	64,4	4	C	80,0	46,7
23/06/2016	T3	Le Mas	Carignan	3	K	VC 1/4hands	3	1910,5	7120,0	89,0	64,4	4	B	53,0	32,6
23/06/2016	T3	Le Mas	Carignan	3	K	VC 1/4hands	3	1910,5	7120,0	89,0	64,4	5	E	63,0	60,1
23/06/2016	T3	Le Mas	Carignan	3	K	VC 1/4hands	3	1910,5	7120,0	89,0	64,4	5	D	99,0	43,8
23/06/2016	T3	Le Mas	Carignan	3	K	VC 1/4hands	3	1910,5	7120,0	89,0	64,4	5	C	80,0	119,0
23/06/2016	T3	Le Mas	Carignan	3	K	VC 1/4hands	3	1910,5	7120,0	89,0	64,4	5	B	53,0	46,4
23/06/2016	T3	Le Mas	Carignan	3	K	VC 1/4hands	3	1910,5	7120,0	89,0	64,4	6	E	63,0	42,1
23/06/2016	T3	Le Mas	Carignan	3	K	VC 1/4hands	3	1910,5	7120,0	89,0	64,4	6	D	99,0	27,0
23/06/2016	T3	Le Mas	Carignan	3	K	VC 1/4hands	3	1910,5	7120,0	89,0	64,4	6	C	80,0	19,1
23/06/2016	T3	Le Mas	Carignan	3	K	VC 1/4hands	4	2484,0	9200,0	115,0	64,8	1	E	36,0	235,5
23/06/2016	T3	Le Mas	Carignan	3	K	VC 1/4hands	4	2484,0	9200,0	115,0	64,8	1	D	33,0	140,5
23/06/2016	T3	Le Mas	Carignan	3	K	VC 1/4hands	4	2484,0	9200,0	115,0	64,8	1	C	73,0	414,6
23/06/2016	T3	Le Mas	Carignan	3	K	VC 1/4hands	4	2484,0	9200,0	115,0	64,8	1	B	134,0	438,0
23/06/2016	T3	Le Mas	Carignan	3	K	VC 1/4hands	4	2484,0	9200,0	115,0	64,8	1	A	48,0	283,9
23/06/2016	T3	Le Mas	Carignan	3	K	VC 1/4hands	4	2484,0	9200,0	115,0	64,8	2	E	36,0	64,1
23/06/2016	T3	Le Mas	Carignan	3	K	VC 1/4hands	4	2484,0	9200,0	115,0	64,8	2	D	33,0	112,7
23/06/2016	T3	Le Mas	Carignan	3	K	VC 1/4hands	4	2484,0	9200,0	115,0	64,8	2	C	73,0	442,8
23/06/2016	T3	Le Mas	Carignan	3	K	VC 1/4hands	4	2484,0	9200,0	115,0	64,8	2	B	134,0	765,9
23/06/2016	T3	Le Mas	Carignan	3	K	VC 1/4hands	4	2484,0	9200,0	115,0	64,8	2	A	48,0	260,2
23/06/2016	T3	Le Mas	Carignan	3	K	VC 1/4hands	4	2484,0	9200,0	115,0	64,8	3	E	36,0	51,9
23/06/2016	T3	Le Mas	Carignan	3	K	VC 1/4hands	4	2484,0	9200,0	115,0	64,8	3	D	33,0	56,2
23/06/2016	T3	Le Mas	Carignan	3	K	VC 1/4hands	4	2484,0	9200,0	115,0	64,8	3	C	73,0	1113,5
23/06/2016	T3	Le Mas	Carignan	3	K	VC 1/4hands	4	2484,0	9200,0	115,0	64,8	3	B	134,0	728,6
23/06/2016	T3	Le Mas	Carignan	3	K	VC 1/4hands	4	2484,0	9200,0	115,0	64,8	3	A	48,0	202,5
23/06/2016	T3	Le Mas	Carignan	3	K	VC 1/4hands	4	2484,0	9200,0	115,0	64,8	4	C	73,0	1022,5
23/06/2016	T3	Le Mas	Carignan	3	K	VC 1/4hands	4	2484,0	9200,0	115,0	64,8	4	B	134,0	71,6
23/06/2016	T3	Le Mas	Carignan	3	K	VC 1/4hands	4	2484,0	9200,0	115,0	64,8	4	A	48,0	48,8
23/06/2016	T3	Le Mas	Carignan	3	K	VC 1/4hands	4	2484,0	9200,0	115,0	64,8	5	C	73,0	247,3
23/06/2016	T3	Le Mas	Carignan	3	K	VC 1/4hands	4	2484,0	9200,0	115,0	64,8	5	B	134,0	135,5
23/06/2016	T3	Le Mas	Carignan	3	K	VC 1/4hands	4	2484,0	9200,0	115,0	64,8	6	C	73,0	134,8
23/06/2016	T3	Le Mas	Carignan	3	K	VC 1/4hands	4	2484,0	9200,0	115,0	64,8	6	B	134,0	48,3
18/07/2016	T4	Collection	Marselan	2,5	L	TPJ TXA	1	2986,7	10240,0	128,0	58,3	1	F	70,0	82,6
18/07/2016	T4	Collection	Marselan	2,5	L	TPJ TXA	1	2986,7	10240,0	128,0	58,3	1	E	59,0	67,7
18/07/2016	T4	Collection	Marselan	2,5	L	TPJ TXA	1	2986,7	10240,0	128,0	58,3	1	D	54,0	19,7
18/07/2016	T4	Collection	Marselan	2,5	L	TPJ TXA	1	2986,7	10240,0	128,0	58,3	1	C	56,0	80,1
18/07/2016	T4	Collection	Marselan	2,5	L	TPJ TXA	1	2986,7	10240,0	128,0	58,3	1	B	63,0	127,1
18/07/2016	T4	Collection	Marselan	2,5	L	TPJ TXA	1	2986,7	10240,0	128,0	58,3	1	A	48,0	279,0
18/07/2016	T4	Collection	Marselan	2,5	L	TPJ TXA	1	2986,7	10240,0	128,0	58,3	2	F	70,0	166,8
18/07/2016	T4	Collection	Marselan	2,5	L	TPJ TXA	1	2986,7	10240,0	128,0	58,3	2	E	59,0	139,3
18/07/2016	T4	Collection	Marselan	2,5	L	TPJ TXA	1	2986,7	10240,0	128,0	58,3	2	D	54,0	186,8
18/07/2016	T4	Collection	Marselan	2,5	L	TPJ TXA	1	2986,7	10240,0	128,0	58,3	2	C	56,0	126,0
18/07/2016	T4	Collection	Marselan	2,5	L	TPJ TXA	1	2986,7	10240,0	128,0	58,3	2	B	63,0	243,2
18/07/2016	T4	Collection	Marselan	2,5	L	TPJ TXA	1	2986,7	10240,0	128,0	58,3	2	A	48,0	276,7
18/07/2016	T4	Collection	Marselan	2,5	L	TPJ TXA	1	2986,7	10240,0	128,0	58,3	3	F	70,0	61,7
18/07/2016	T4	Collection	Marselan	2,5	L	TPJ TXA	1	2986,7	10240,0	128,0	58,3	3	E	59,0	45,0
18/07/2016	T4	Collection	Marselan	2,5	L	TPJ TXA	1	2986,7	10240,0	128,0	58,3	3	D	54,0	135,4
18/07/2016	T4	Collection	Marselan	2,5	L	TPJ TXA	1	2986,7	10240,0	128,0	58,3	3	C	56,0	72,1
18/07/2016	T4	Collection	Marselan	2,5	L	TPJ TXA	1	2986,7	10240,0	128,0	58,3	3	B	63,0	125,8
18/07/2016	T4	Collection	Marselan	2,5	L	TPJ TXA	1	2986,7	10240,0	128,0	58,3	3	A	48,0	319,9
18/07/2016	T4	Collection	Marselan	2,5	L	TPJ TXA	1	2986,7	10240,0	128,0	58,3	4	F	70,0	11,7
18/07/2016	T4	Collection	Marselan	2,5	L	TPJ TXA	1	2986,7	10240,0	128,0	58,3	4	E	59,0	107,9
18/07/2016	T4	Collection	Marselan	2,5	L	TPJ TXA	1	2986,7	10240,0	128,0	58,3	4	D	54,0	85,4
18/07/2016	T4	Collection	Marselan	2,5	L	TPJ TXA	1	2986,7	10240,0	128,0	58,3	4	C	56,0	97,3
18/07/2016	T4	Collection	Marselan	2,5	L	TPJ TXA	1	2986,7	10240,0	128,0	58,3	4	B	63,0	134,2
18/07/2016	T4	Collection	Marselan	2,5	L	TPJ TXA	1	2986,7	10240,0	128,0	58,3	4	A	48,0	199,0
18/07/2016	T4	Collection	Marselan	2,5	L	TPJ TXA	1	2986,7	10240,0	128,0	58,3	5	F	70,0	17,0
18/07/2016	T4	Collection	Marselan	2,5	L	TPJ TXA	1	2986,7	10240,0	128,0	58,3	5	E	59,0	172,8
18/07/2016	T4	Collection	Marselan	2,5	L	TPJ TXA	1	2986,7	10240,0	128,0	58,3	5	D	54,0	174,6
18/07/2016	T4	Collection	Marselan	2,5	L	TPJ TXA	1	2986,7	10240,0	128,0	58,3	5	C	56,0	330,0
18/07/2016	T4	Collection	Marselan	2,5	L	TPJ TXA	1	2986,7	10240,0	128,0	58,3	5	B	63,0	187,3
18/07/2016	T4	Collection	Marselan	2,5	L	TPJ TXA	1	2986,7	10240,0	128,0	58,3	5	A	48,0	285,0
18/07/2016	T4	Collection	Marselan	2,5	L	TPJ TXA	1	2986,7	10240,0	128,0	58,3	6	F	70,0	210,9
18/07/2016	T4	Collection	Marselan	2,5	L	TPJ TXA	1	2986,7	10240,0	128,0	58,3	6	E	59,0	132,4
18/07/2016	T4	Collection	Marselan	2,5	L	TPJ TXA	1	2986,7	10240,0	128,0	58,3	6	B	63,0	98,2
18/07/2016	T4	Collection	Marselan	2,5	L	TPJ TXA	2	3229,2	9360,0	117,0	69,0	1	F	48,0	52,3
18/07/2016	T4	Collection	Marselan	2,5	L	TPJ TXA	2	3229,2	9360,0	117,0	69,0	1	E	111,0	105,3
18/07/2016	T4	Collection	Marselan	2,5	L	TPJ TXA	2	3229,2	9360,0	117,0	69,0	1	D	87,0	87,9
18/07/2016	T4	Collection	Marselan	2,5	L	TPJ TXA	2	3229,2	9360,0	117,0	69,0	1	C	68,0	112,4
18/07/2016	T4	Collection	Marselan	2,5	L	TPJ TXA	2	3229,2	9360,0	117,0	69,0	1	B	56,0	188,2
18/07/2016	T4	Collection	Marselan	2,5	L	TPJ TXA	2	3229,2	9360,0	117,0	69,0	1	A	44,0	389,2
18/07/2016	T4	Collection	Marselan	2,5	L	TPJ TXA	2	3229,2	9360,0	117,0	69,0	2	F	48,0	91,6
18/07/2016	T4	Collection	Marselan	2,5	L	TPJ TXA	2	3229,2	9360,0	117,0	69,0	2	E	111,0	39,9
18/07/2016	T4	Collection	Marselan	2,5	L	TPJ TXA	2	3229,2	9360,0	117,0	69,0	2	D	87,0	24,3
18/07/2016	T4	Collection	Marselan	2,5	L	TPJ TXA	2	3229,2	9360,0	117,0	69,0	2	C	68,0	151,9
18/07/2016	T4	Collection	Marselan	2,5	L	TPJ TXA	2	3229,2	9360,0	117,0	69,0	2	B	56,0	65,2
18/07/2016	T4	Collection	Marselan	2,5	L	TPJ TXA	2	3229,2	9360,0	117,0	69,0	2	A	44,0	210,7
18/07/2016	T4	Collection	Marselan	2,5	L	TPJ TXA	2	3229,2	9360,0	117,0	69,0	3	F	48,0	46,1
[truncated: 1,050 more rows]
